# Supplementary material for: tert-Butyl N-[6-(N,N-dipropyl­carbamo­yl)-1,3-benzothia­zol-2-yl]carbamate
Source: Acta Crystallogr Sect E Struct Rep Online. 2010 Apr 30;66(Pt 5):o1239–40. doi: 10.1107/S160053681001528X (PMC2979059; doi:10.1107/S160053681001528X)
Supplement: Supplementary file 1 [file e-66-o1239-sup1.cif]

##############################################################################
###                                                                        ###
###        Electronic paper (Acta Crystallographica Section E)             ###
###                                                                        ###
##############################################################################
#                                                                            #
# This CIF contains the data in a paper accepted for publication in Acta     #
# Crystallographica Section E. It conforms to the requirements of Notes      #
# for Authors for Section E, and has been peer reviewed under the auspices   #
# of the IUCr Commission on Journals.                                        #
#                                                                            #
# Full details of the Crystallographic Information File format               #
# are given in the paper "The Crystallographic Information File (CIF):       #
# a New Standard Archive File for Crystallography" by S. R. Hall, F. H.      #
# Allen and I. D. Brown [Acta Cryst. (1991), A47, 655-685].                  #
#                                                                            #
# The current version of the core CIF dictionary is obtainable from          #
# ftp://ftp.iucr.org/pub/cif_core.dic. The current version number is 2.4.    #
#                                                                            #
# Software is freely available for graphical display of the structure(s) in  #
# this CIF.  For information consult the CIF home page http://www.iucr.org/  #
# cif/home.html                                                              #
#                                                                            #
# This file may be used for bona fide research purposes within the           #
# scientific community so long as proper attribution is given to the journal # 
# article from which it was obtained.                                        #
#                                                                            #
##############################################################################
                                             
data_I
_audit_creation_method     SHELXL-97
_chemical_name_systematic
;
<i>tert</i>-Butyl <i>N</i>-[6-(<i>N</i>,<i>N</i>-dipropylcarbamoyl)-
1,3-benzothiazol-2-yl]carbamate
;
_chemical_name_common     ?
_chemical_formula_moiety     'C19 H27 N3 O3 S'
_chemical_formula_sum     'C19 H27 N3 O3 S'
_chemical_formula_iupac     'C19 H27 N3 O3 S'
_chemical_formula_weight     377.50
_chemical_melting_point     ?
_symmetry_cell_setting     orthorhombic
_symmetry_space_group_name_H-M     'P b c a'
_symmetry_space_group_name_Hall     '-P 2ac 2ab'
loop_
    _symmetry_equiv_pos_as_xyz
    'x, y, z'
    '-x+1/2, -y, z+1/2'
    '-x, y+1/2, -z+1/2'
    'x+1/2, -y+1/2, -z'
    '-x, -y, -z'
    'x-1/2, y, -z-1/2'
    'x, -y-1/2, z-1/2'
    '-x-1/2, y-1/2, z'
_cell_length_a     14.068(3)
_cell_length_b     20.942(4)
_cell_length_c     26.515(5)
_cell_angle_alpha     90.00
_cell_angle_beta     90.00
_cell_angle_gamma     90.00
_cell_volume     7812(3)
_cell_formula_units_Z     16
_cell_measurement_reflns_used     28185
_cell_measurement_theta_min     3.0145
_cell_measurement_theta_max     27.5049
_cell_measurement_temperature     113
_exptl_crystal_description     Rhombic
_exptl_crystal_colour     colourless
_exptl_crystal_size_max     0.45
_exptl_crystal_size_mid     0.35
_exptl_crystal_size_min     0.23
_exptl_crystal_density_diffrn     1.284
_exptl_crystal_density_meas     ?
_exptl_crystal_density_method     'not measured'
_exptl_crystal_F_000     3232
_exptl_absorpt_coefficient_mu     0.189
_exptl_absorpt_correction_type     'numerical'
_exptl_absorpt_process_details     '(NUMABS; Higashi, 2000)'
_exptl_absorpt_correction_T_min     0.9925
_exptl_absorpt_correction_T_max     0.9947
_diffrn_ambient_temperature     113
_diffrn_radiation_type     MoK\a
_diffrn_radiation_wavelength     0.71073
_diffrn_radiation_source     'fine-focus sealed tube'
_diffrn_radiation_monochromator     graphite
_diffrn_measurement_device_type     'Rigaku Saturn 724 CCD area-detector'
_diffrn_measurement_method     'dtprofit.ref'
_diffrn_detector_area_resol_mean     28.5714
_diffrn_reflns_number     62834
_diffrn_reflns_av_R_equivalents     0.0491
_diffrn_reflns_av_sigmaI/netI     0.0294
_diffrn_reflns_theta_min     3.02
_diffrn_reflns_theta_max     27.50
_diffrn_reflns_theta_full     27.50
_diffrn_measured_fraction_theta_max     0.996
_diffrn_measured_fraction_theta_full     0.996
_diffrn_reflns_limit_h_min     -15
_diffrn_reflns_limit_h_max     18
_diffrn_reflns_limit_k_min     -27
_diffrn_reflns_limit_k_max     27
_diffrn_reflns_limit_l_min     -30
_diffrn_reflns_limit_l_max     34
_refine_special_details
;
Refinement of <i>F</i>^2^ against ALL reflections. The weighted <i>R</i>-factor
wR and goodness of fit <i>S</i> are based on <i>F</i>^2^, conventional
<i>R</i>-factors <i>R</i> are based on <i>F</i>, with <i>F</i> set to zero for
negative <i>F</i>^2^. The threshold expression of <i>F</i>^2^ >
\s(<i>F</i>^2^) is used only for calculating <i>R</i>-factors(gt) etc. and is
not relevant to the choice of reflections for refinement. <i>R</i>-factors
based on <i>F</i>^2^ are statistically about twice as large as those based on
<i>F</i>, and <i>R</i>- factors based on ALL data will be even larger.
;
_reflns_number_total     8937
_reflns_number_gt     8783
_reflns_threshold_expression     I>2\s(I)
_refine_ls_structure_factor_coef     Fsqd
_refine_ls_matrix_type     full
_refine_ls_R_factor_all     0.0561
_refine_ls_R_factor_gt     0.0547
_refine_ls_wR_factor_gt     0.1132
_refine_ls_wR_factor_ref     0.1139
_refine_ls_goodness_of_fit_ref     1.265
_refine_ls_restrained_S_all     1.265
_refine_ls_number_reflns     8937
_refine_ls_number_parameters     469
_refine_ls_number_restraints     0
_refine_ls_hydrogen_treatment     constr
_refine_ls_weighting_scheme     calc
_refine_ls_weighting_details
         'calc w=1/[\s^2^(Fo^2^)+(0.0264P)^2^+6.2394P] where P=(Fo^2^+2Fc^2^)/3'
_atom_sites_solution_hydrogens     geom
_atom_sites_solution_primary     direct
_atom_sites_solution_secondary     difmap
_refine_ls_shift/su_max     0.001
_refine_ls_shift/su_mean     0.000
_refine_diff_density_max     0.329
_refine_diff_density_min     -0.232
_refine_ls_extinction_method     none
_refine_ls_extinction_coef     ?
loop_
    _atom_type_symbol
    _atom_type_description
    _atom_type_scat_dispersion_real
    _atom_type_scat_dispersion_imag
    _atom_type_scat_source
    'C' 'C' 0.0033 0.0016
                         'International Tables Vol C Tables 4.2.6.8 and 6.1.1.4'
    'H' 'H' 0.0000 0.0000
                         'International Tables Vol C Tables 4.2.6.8 and 6.1.1.4'
    'N' 'N' 0.0061 0.0033
                         'International Tables Vol C Tables 4.2.6.8 and 6.1.1.4'
    'O' 'O' 0.0106 0.0060
                         'International Tables Vol C Tables 4.2.6.8 and 6.1.1.4'
    'S' 'S' 0.1246 0.1234
                         'International Tables Vol C Tables 4.2.6.8 and 6.1.1.4'
_computing_data_collection     '<i>CrystalClear</i> (Rigaku, 2007)'
_computing_cell_refinement     '<i>CrystalClear</i> (Rigaku, 2007)'
_computing_data_reduction     '<i>CrystalClear</i> (Rigaku, 2007)'
_computing_structure_solution     '<i>SHELXS97</i> (Sheldrick, 2008)'
_computing_structure_refinement     '<i>SHELXL97</i> (Sheldrick, 2008)'
_computing_molecular_graphics     '<i>ORTEX</i> (McArdle, 1995)'
_computing_publication_material
              '<i>SHELXL97</i> (Sheldrick, 2008) and <i>PLATON</i> (Spek, 2009)'
loop_
    _atom_site_type_symbol
    _atom_site_label
    _atom_site_fract_x
    _atom_site_fract_y
    _atom_site_fract_z
    _atom_site_U_iso_or_equiv
    _atom_site_adp_type
    _atom_site_calc_flag
    _atom_site_refinement_flags
    _atom_site_occupancy
    _atom_site_disorder_assembly
    _atom_site_disorder_group
    S S1 0.96277(3) 0.24066(2) 0.608747(17) 0.02135(10) Uani d . 1 . .
    S S2 0.93248(3) 0.50052(2) 0.403321(17) 0.02120(10) Uani d . 1 . .
    O O1 1.05224(10) 0.22536(6) 0.45079(5) 0.0225(3) Uani d . 1 . .
    O O2 1.03002(10) 0.17996(6) 0.52814(5) 0.0257(3) Uani d . 1 . .
    O O6 0.95635(10) 0.35162(7) 0.20407(5) 0.0278(3) Uani d . 1 . .
    O O3 0.91447(10) 0.32656(7) 0.80962(5) 0.0270(3) Uani d . 1 . .
    O O5 0.84796(11) 0.56490(7) 0.47992(5) 0.0300(3) Uani d . 1 . .
    O O4 0.81103(10) 0.52117(6) 0.55639(5) 0.0242(3) Uani d . 1 . .
    N N2 0.92428(11) 0.35382(7) 0.57104(6) 0.0193(3) Uani d . 1 . .
    N N3 0.76025(11) 0.35404(8) 0.79978(6) 0.0229(3) Uani d . 1 . .
    N N5 0.92687(11) 0.38443(7) 0.43988(6) 0.0200(3) Uani d . 1 . .
    N N1 0.98199(12) 0.28194(7) 0.51118(6) 0.0216(3) Uani d . 1 . .
    H H1 0.9729 0.3096 0.4877 0.026 Uiso calc R 1 . .
    N N4 0.88637(11) 0.46199(7) 0.49931(6) 0.0210(3) Uani d . 1 . .
    H H4 0.8936 0.4352 0.5236 0.025 Uiso calc R 1 . .
    N N6 1.08841(11) 0.41277(8) 0.21075(6) 0.0218(3) Uani d . 1 . .
    C C1 1.18925(15) 0.15247(12) 0.45972(8) 0.0332(5) Uani d . 1 . .
    H H1A 1.2308 0.1888 0.4604 0.050 Uiso calc R 1 . .
    H H1B 1.2216 0.1169 0.4446 0.050 Uiso calc R 1 . .
    H H1C 1.1711 0.1416 0.4935 0.050 Uiso calc R 1 . .
    C C2 1.12919(15) 0.19117(10) 0.37669(7) 0.0279(4) Uani d . 1 . .
    H H2A 1.1734 0.2259 0.3796 0.042 Uiso calc R 1 . .
    H H2B 1.0735 0.2053 0.3590 0.042 Uiso calc R 1 . .
    H H2C 1.1583 0.1567 0.3585 0.042 Uiso calc R 1 . .
    C C3 1.03136(16) 0.11326(10) 0.42613(8) 0.0322(5) Uani d . 1 . .
    H H3A 0.9773 0.1259 0.4064 0.048 Uiso calc R 1 . .
    H H3B 1.0110 0.1019 0.4595 0.048 Uiso calc R 1 . .
    H H3C 1.0616 0.0772 0.4106 0.048 Uiso calc R 1 . .
    C C4 1.10119(13) 0.16828(9) 0.42915(7) 0.0217(4) Uani d . 1 . .
    C C5 1.02273(13) 0.22401(9) 0.49879(7) 0.0207(4) Uani d . 1 . .
    C C6 0.95554(13) 0.29683(9) 0.55966(7) 0.0190(3) Uani d . 1 . .
    C C7 0.90343(13) 0.35638(9) 0.62241(7) 0.0184(3) Uani d . 1 . .
    C C8 0.86796(13) 0.40970(9) 0.64792(7) 0.0215(4) Uani d . 1 . .
    H H8 0.8580 0.4480 0.6310 0.026 Uiso calc R 1 . .
    C C9 0.84795(14) 0.40442(9) 0.69893(7) 0.0224(4) Uani d . 1 . .
    H H9 0.8225 0.4393 0.7159 0.027 Uiso calc R 1 . .
    C C10 0.86521(13) 0.34754(9) 0.72555(7) 0.0202(4) Uani d . 1 . .
    C C11 0.90282(13) 0.29492(9) 0.70073(7) 0.0206(4) Uani d . 1 . .
    H H11 0.9161 0.2574 0.7181 0.025 Uiso calc R 1 . .
    C C12 0.92015(13) 0.29959(8) 0.64920(7) 0.0191(3) Uani d . 1 . .
    C C13 0.84813(13) 0.34180(9) 0.78161(7) 0.0209(4) Uani d . 1 . .
    C C14 0.67510(14) 0.35806(10) 0.76828(7) 0.0251(4) Uani d . 1 . .
    H H14A 0.6296 0.3264 0.7796 0.030 Uiso calc R 1 . .
    H H14B 0.6922 0.3478 0.7338 0.030 Uiso calc R 1 . .
    C C15 0.62774(16) 0.42374(10) 0.76926(8) 0.0308(5) Uani d . 1 . .
    H H15A 0.5810 0.4249 0.7961 0.037 Uiso calc R 1 . .
    H H15B 0.6753 0.4560 0.7763 0.037 Uiso calc R 1 . .
    C C16 0.57946(17) 0.43906(11) 0.71957(8) 0.0336(5) Uani d . 1 . .
    H H16A 0.5506 0.4805 0.7216 0.050 Uiso calc R 1 . .
    H H16B 0.5315 0.4076 0.7127 0.050 Uiso calc R 1 . .
    H H16C 0.6257 0.4388 0.6930 0.050 Uiso calc R 1 . .
    C C17 0.74676(15) 0.35034(10) 0.85472(7) 0.0273(4) Uani d . 1 . .
    H H17A 0.6920 0.3759 0.8640 0.033 Uiso calc R 1 . .
    H H17B 0.8020 0.3684 0.8713 0.033 Uiso calc R 1 . .
    C C18 0.73213(17) 0.28227(11) 0.87350(8) 0.0346(5) Uani d . 1 . .
    H H18A 0.7827 0.2553 0.8607 0.041 Uiso calc R 1 . .
    H H18B 0.6723 0.2660 0.8607 0.041 Uiso calc R 1 . .
    C C19 0.7314(2) 0.27955(14) 0.93096(9) 0.0501(7) Uani d . 1 . .
    H H19A 0.7220 0.2362 0.9417 0.075 Uiso calc R 1 . .
    H H19B 0.6808 0.3057 0.9436 0.075 Uiso calc R 1 . .
    H H19C 0.7911 0.2950 0.9437 0.075 Uiso calc R 1 . .
    C C20 0.66237(15) 0.57762(11) 0.53708(8) 0.0319(5) Uani d . 1 . .
    H H20A 0.6306 0.5371 0.5368 0.048 Uiso calc R 1 . .
    H H20B 0.6838 0.5877 0.5036 0.048 Uiso calc R 1 . .
    H H20C 0.6191 0.6100 0.5485 0.048 Uiso calc R 1 . .
    C C21 0.71580(18) 0.55301(12) 0.62447(8) 0.0382(5) Uani d . 1 . .
    H H21A 0.6820 0.5133 0.6218 0.057 Uiso calc R 1 . .
    H H21B 0.6751 0.5848 0.6391 0.057 Uiso calc R 1 . .
    H H21C 0.7708 0.5473 0.6454 0.057 Uiso calc R 1 . .
    C C22 0.80034(16) 0.63702(11) 0.57473(10) 0.0381(5) Uani d . 1 . .
    H H22A 0.8531 0.6329 0.5975 0.057 Uiso calc R 1 . .
    H H22B 0.7586 0.6701 0.5865 0.057 Uiso calc R 1 . .
    H H22C 0.8234 0.6478 0.5417 0.057 Uiso calc R 1 . .
    C C23 0.74685(14) 0.57458(9) 0.57230(7) 0.0238(4) Uani d . 1 . .
    C C24 0.84771(13) 0.52107(9) 0.50973(7) 0.0217(4) Uani d . 1 . .
    C C25 0.91377(13) 0.44426(9) 0.45142(7) 0.0194(3) Uani d . 1 . .
    C C26 0.95101(13) 0.37896(9) 0.38902(7) 0.0187(3) Uani d . 1 . .
    C C27 0.96320(13) 0.32156(9) 0.36315(7) 0.0211(4) Uani d . 1 . .
    H H27 0.9565 0.2827 0.3798 0.025 Uiso calc R 1 . .
    C C28 0.98538(13) 0.32322(9) 0.31227(7) 0.0206(4) Uani d . 1 . .
    H H28 0.9914 0.2851 0.2945 0.025 Uiso calc R 1 . .
    C C29 0.99895(12) 0.38148(9) 0.28707(7) 0.0191(3) Uani d . 1 . .
    C C30 0.98720(13) 0.43903(9) 0.31258(7) 0.0200(4) Uani d . 1 . .
    H H30 0.9967 0.4778 0.2962 0.024 Uiso calc R 1 . .
    C C31 0.96087(13) 0.43706(9) 0.36330(7) 0.0196(4) Uani d . 1 . .
    C C32 1.01427(13) 0.38019(8) 0.23074(7) 0.0196(4) Uani d . 1 . .
    C C33 1.09844(15) 0.41331(10) 0.15547(7) 0.0270(4) Uani d . 1 . .
    H H33A 1.0363 0.4072 0.1404 0.032 Uiso calc R 1 . .
    H H33B 1.1382 0.3777 0.1454 0.032 Uiso calc R 1 . .
    C C34 1.14122(19) 0.47439(11) 0.13533(9) 0.0399(5) Uani d . 1 . .
    H H34A 1.2048 0.4798 0.1489 0.048 Uiso calc R 1 . .
    H H34B 1.1031 0.5105 0.1461 0.048 Uiso calc R 1 . .
    C C35 1.1456(2) 0.47286(14) 0.07794(9) 0.0505(7) Uani d . 1 . .
    H H35A 1.1730 0.5119 0.0658 0.076 Uiso calc R 1 . .
    H H35B 1.0826 0.4682 0.0646 0.076 Uiso calc R 1 . .
    H H35C 1.1841 0.4375 0.0673 0.076 Uiso calc R 1 . .
    C C36 1.17332(14) 0.42832(10) 0.24024(8) 0.0268(4) Uani d . 1 . .
    H H36A 1.1567 0.4292 0.2757 0.032 Uiso calc R 1 . .
    H H36B 1.1952 0.4706 0.2309 0.032 Uiso calc R 1 . .
    C C37 1.25318(16) 0.38125(12) 0.23238(9) 0.0386(5) Uani d . 1 . .
    H H37A 1.3078 0.3947 0.2521 0.046 Uiso calc R 1 . .
    H H37B 1.2715 0.3816 0.1971 0.046 Uiso calc R 1 . .
    C C38 1.2265(2) 0.31399(13) 0.24729(12) 0.0516(7) Uani d . 1 . .
    H H38A 1.2795 0.2861 0.2415 0.077 Uiso calc R 1 . .
    H H38B 1.1733 0.3001 0.2274 0.077 Uiso calc R 1 . .
    H H38C 1.2096 0.3131 0.2824 0.077 Uiso calc R 1 . .
loop_
    _atom_site_aniso_label
    _atom_site_aniso_U_11
    _atom_site_aniso_U_22
    _atom_site_aniso_U_33
    _atom_site_aniso_U_12
    _atom_site_aniso_U_13
    _atom_site_aniso_U_23
    S1 0.0280(2) 0.0193(2) 0.0168(2) 0.00554(18) 0.00337(17) 0.00088(16)
    S2 0.0278(2) 0.0174(2) 0.0184(2) 0.00189(17) 0.00406(17) 0.00045(16)
    O1 0.0295(7) 0.0212(6) 0.0169(6) 0.0050(5) 0.0044(5) -0.0015(5)
    O2 0.0333(8) 0.0220(7) 0.0217(7) 0.0055(6) 0.0063(6) 0.0019(5)
    O6 0.0283(7) 0.0346(8) 0.0204(7) -0.0086(6) -0.0001(6) -0.0030(6)
    O3 0.0263(7) 0.0340(8) 0.0207(7) 0.0040(6) -0.0011(5) 0.0021(6)
    O5 0.0414(9) 0.0227(7) 0.0259(7) 0.0060(6) 0.0078(6) 0.0032(6)
    O4 0.0314(7) 0.0238(7) 0.0174(6) 0.0085(6) 0.0028(5) -0.0022(5)
    N2 0.0209(7) 0.0198(7) 0.0171(7) 0.0013(6) 0.0015(6) -0.0005(6)
    N3 0.0233(8) 0.0284(8) 0.0169(7) 0.0039(7) 0.0020(6) -0.0011(6)
    N5 0.0234(8) 0.0204(7) 0.0161(7) 0.0008(6) 0.0009(6) 0.0001(6)
    N1 0.0288(8) 0.0199(8) 0.0162(7) 0.0048(6) 0.0034(6) 0.0014(6)
    N4 0.0266(8) 0.0194(7) 0.0169(7) 0.0039(6) 0.0019(6) 0.0010(6)
    N6 0.0234(8) 0.0245(8) 0.0175(8) -0.0032(6) 0.0020(6) -0.0011(6)
    C1 0.0271(10) 0.0465(13) 0.0259(10) 0.0118(9) -0.0002(8) -0.0034(9)
    C2 0.0350(11) 0.0284(10) 0.0203(9) 0.0040(8) 0.0051(8) -0.0030(8)
    C3 0.0364(12) 0.0266(10) 0.0336(11) -0.0032(9) 0.0061(9) -0.0082(9)
    C4 0.0237(9) 0.0218(9) 0.0197(9) 0.0048(7) 0.0040(7) -0.0040(7)
    C5 0.0224(9) 0.0217(9) 0.0181(8) 0.0017(7) 0.0024(7) -0.0021(7)
    C6 0.0192(8) 0.0201(8) 0.0178(8) 0.0002(7) 0.0008(7) 0.0007(7)
    C7 0.0186(8) 0.0203(8) 0.0163(8) -0.0008(7) -0.0004(6) 0.0003(7)
    C8 0.0249(9) 0.0187(8) 0.0209(9) 0.0008(7) 0.0006(7) 0.0011(7)
    C9 0.0261(9) 0.0191(9) 0.0218(9) 0.0020(7) 0.0031(7) -0.0029(7)
    C10 0.0195(8) 0.0224(9) 0.0187(9) 0.0005(7) 0.0006(7) -0.0010(7)
    C11 0.0218(9) 0.0206(9) 0.0194(9) 0.0027(7) 0.0007(7) 0.0014(7)
    C12 0.0189(8) 0.0183(8) 0.0199(9) 0.0027(7) 0.0011(7) 0.0000(7)
    C13 0.0243(9) 0.0191(8) 0.0195(9) 0.0005(7) 0.0017(7) -0.0016(7)
    C14 0.0242(9) 0.0287(10) 0.0223(9) 0.0013(8) 0.0007(7) -0.0035(8)
    C15 0.0342(11) 0.0309(11) 0.0273(10) 0.0078(9) -0.0028(9) -0.0054(8)
    C16 0.0384(12) 0.0335(11) 0.0290(11) 0.0081(9) -0.0033(9) -0.0025(9)
    C17 0.0303(10) 0.0336(11) 0.0180(9) 0.0060(8) 0.0048(8) -0.0014(8)
    C18 0.0367(12) 0.0394(12) 0.0277(11) -0.0024(10) 0.0070(9) 0.0043(9)
    C19 0.0644(18) 0.0561(16) 0.0300(12) -0.0062(14) 0.0089(12) 0.0132(11)
    C20 0.0279(11) 0.0354(11) 0.0323(11) 0.0053(9) -0.0047(8) -0.0062(9)
    C21 0.0460(13) 0.0434(13) 0.0252(10) 0.0162(11) 0.0070(9) -0.0043(9)
    C22 0.0303(11) 0.0322(11) 0.0518(14) -0.0021(9) 0.0020(10) -0.0180(10)
    C23 0.0244(9) 0.0229(9) 0.0240(9) 0.0062(7) 0.0009(7) -0.0059(7)
    C24 0.0227(9) 0.0225(9) 0.0199(9) 0.0018(7) 0.0001(7) -0.0018(7)
    C25 0.0197(8) 0.0205(8) 0.0180(8) 0.0011(7) 0.0008(7) 0.0000(7)
    C26 0.0194(8) 0.0210(8) 0.0157(8) 0.0002(7) -0.0003(6) 0.0010(7)
    C27 0.0255(9) 0.0183(8) 0.0194(9) -0.0007(7) -0.0002(7) 0.0019(7)
    C28 0.0219(9) 0.0195(9) 0.0203(9) 0.0002(7) -0.0017(7) -0.0017(7)
    C29 0.0174(8) 0.0224(9) 0.0174(8) 0.0007(7) 0.0002(6) -0.0005(7)
    C30 0.0231(9) 0.0187(8) 0.0183(8) 0.0010(7) 0.0025(7) 0.0030(7)
    C31 0.0197(8) 0.0191(8) 0.0200(9) 0.0019(7) 0.0001(7) -0.0005(7)
    C32 0.0210(9) 0.0176(8) 0.0203(9) 0.0013(7) 0.0007(7) -0.0005(7)
    C33 0.0296(10) 0.0330(11) 0.0184(9) -0.0044(8) 0.0027(7) 0.0008(8)
    C34 0.0531(15) 0.0351(12) 0.0314(12) -0.0038(11) 0.0093(10) 0.0054(10)
    C35 0.0652(18) 0.0556(16) 0.0306(12) -0.0087(14) 0.0093(12) 0.0127(11)
    C36 0.0239(10) 0.0316(10) 0.0250(10) -0.0064(8) 0.0016(8) -0.0057(8)
    C37 0.0227(10) 0.0552(15) 0.0378(12) 0.0055(10) -0.0008(9) -0.0078(11)
    C38 0.0442(15) 0.0456(14) 0.0649(18) 0.0216(12) -0.0073(13) -0.0014(13)
_geom_special_details
;
All esds (except the esd in the dihedral angle between two l.s. planes) are
estimated using the full covariance matrix. The cell esds are taken into
account individually in the estimation of esds in distances, angles and
torsion angles; correlations between esds in cell parameters are only used
when they are defined by crystal symmetry. An approximate (isotropic)
treatment of cell esds is used for estimating esds involving l.s. planes.
;
loop_
    _geom_bond_atom_site_label_1
    _geom_bond_atom_site_label_2
    _geom_bond_site_symmetry_2
    _geom_bond_distance
    _geom_bond_publ_flag
    S1 C12 . 1.7416(18) ?
    S1 C6 . 1.7574(18) ?
    S2 C31 . 1.7469(18) ?
    S2 C25 . 1.7563(19) ?
    O1 C5 . 1.339(2) ?
    O1 C4 . 1.494(2) ?
    O2 C5 . 1.211(2) ?
    O6 C32 . 1.234(2) ?
    O3 C13 . 1.235(2) ?
    O5 C24 . 1.211(2) ?
    O4 C24 . 1.341(2) ?
    O4 C23 . 1.498(2) ?
    N2 C6 . 1.307(2) ?
    N2 C7 . 1.394(2) ?
    N3 C13 . 1.351(2) ?
    N3 C14 . 1.463(2) ?
    N3 C17 . 1.471(2) ?
    N5 C25 . 1.303(2) ?
    N5 C26 . 1.395(2) ?
    N1 C6 . 1.374(2) ?
    N1 C5 . 1.381(2) ?
    N1 H1 . 0.8600 ?
    N4 C25 . 1.378(2) ?
    N4 C24 . 1.379(2) ?
    N4 H4 . 0.8600 ?
    N6 C32 . 1.354(2) ?
    N6 C36 . 1.464(2) ?
    N6 C33 . 1.473(2) ?
    C1 C4 . 1.517(3) ?
    C1 H1A . 0.9600 ?
    C1 H1B . 0.9600 ?
    C1 H1C . 0.9600 ?
    C2 C4 . 1.523(3) ?
    C2 H2A . 0.9600 ?
    C2 H2B . 0.9600 ?
    C2 H2C . 0.9600 ?
    C3 C4 . 1.516(3) ?
    C3 H3A . 0.9600 ?
    C3 H3B . 0.9600 ?
    C3 H3C . 0.9600 ?
    C7 C8 . 1.398(2) ?
    C7 C12 . 1.405(2) ?
    C8 C9 . 1.386(3) ?
    C8 H8 . 0.9300 ?
    C9 C10 . 1.406(3) ?
    C9 H9 . 0.9300 ?
    C10 C11 . 1.388(3) ?
    C10 C13 . 1.511(2) ?
    C11 C12 . 1.391(2) ?
    C11 H11 . 0.9300 ?
    C14 C15 . 1.528(3) ?
    C14 H14A . 0.9700 ?
    C14 H14B . 0.9700 ?
    C15 C16 . 1.517(3) ?
    C15 H15A . 0.9700 ?
    C15 H15B . 0.9700 ?
    C16 H16A . 0.9600 ?
    C16 H16B . 0.9600 ?
    C16 H16C . 0.9600 ?
    C17 C18 . 1.524(3) ?
    C17 H17A . 0.9700 ?
    C17 H17B . 0.9700 ?
    C18 C19 . 1.525(3) ?
    C18 H18A . 0.9700 ?
    C18 H18B . 0.9700 ?
    C19 H19A . 0.9600 ?
    C19 H19B . 0.9600 ?
    C19 H19C . 0.9600 ?
    C20 C23 . 1.513(3) ?
    C20 H20A . 0.9600 ?
    C20 H20B . 0.9600 ?
    C20 H20C . 0.9600 ?
    C21 C23 . 1.519(3) ?
    C21 H21A . 0.9600 ?
    C21 H21B . 0.9600 ?
    C21 H21C . 0.9600 ?
    C22 C23 . 1.510(3) ?
    C22 H22A . 0.9600 ?
    C22 H22B . 0.9600 ?
    C22 H22C . 0.9600 ?
    C26 C27 . 1.395(2) ?
    C26 C31 . 1.401(2) ?
    C27 C28 . 1.385(3) ?
    C27 H27 . 0.9300 ?
    C28 C29 . 1.404(3) ?
    C28 H28 . 0.9300 ?
    C29 C30 . 1.392(3) ?
    C29 C32 . 1.509(2) ?
    C30 C31 . 1.396(2) ?
    C30 H30 . 0.9300 ?
    C33 C34 . 1.511(3) ?
    C33 H33A . 0.9700 ?
    C33 H33B . 0.9700 ?
    C34 C35 . 1.523(3) ?
    C34 H34A . 0.9700 ?
    C34 H34B . 0.9700 ?
    C35 H35A . 0.9600 ?
    C35 H35B . 0.9600 ?
    C35 H35C . 0.9600 ?
    C36 C37 . 1.509(3) ?
    C36 H36A . 0.9700 ?
    C36 H36B . 0.9700 ?
    C37 C38 . 1.511(4) ?
    C37 H37A . 0.9700 ?
    C37 H37B . 0.9700 ?
    C38 H38A . 0.9600 ?
    C38 H38B . 0.9600 ?
    C38 H38C . 0.9600 ?
loop_
    _geom_angle_atom_site_label_1
    _geom_angle_atom_site_label_2
    _geom_angle_atom_site_label_3
    _geom_angle_site_symmetry_1
    _geom_angle_site_symmetry_3
    _geom_angle
    _geom_angle_publ_flag
    C12 S1 C6 . . 87.81(9) ?
    C31 S2 C25 . . 87.99(9) ?
    C5 O1 C4 . . 119.41(14) ?
    C24 O4 C23 . . 119.54(14) ?
    C6 N2 C7 . . 109.36(15) ?
    C13 N3 C14 . . 123.81(16) ?
    C13 N3 C17 . . 117.46(16) ?
    C14 N3 C17 . . 117.57(16) ?
    C25 N5 C26 . . 109.89(15) ?
    C6 N1 C5 . . 122.29(15) ?
    C6 N1 H1 . . 118.9 ?
    C5 N1 H1 . . 118.9 ?
    C25 N4 C24 . . 122.45(16) ?
    C25 N4 H4 . . 118.8 ?
    C24 N4 H4 . . 118.8 ?
    C32 N6 C36 . . 122.09(16) ?
    C32 N6 C33 . . 117.85(16) ?
    C36 N6 C33 . . 116.85(16) ?
    C4 C1 H1A . . 109.5 ?
    C4 C1 H1B . . 109.5 ?
    H1A C1 H1B . . 109.5 ?
    C4 C1 H1C . . 109.5 ?
    H1A C1 H1C . . 109.5 ?
    H1B C1 H1C . . 109.5 ?
    C4 C2 H2A . . 109.5 ?
    C4 C2 H2B . . 109.5 ?
    H2A C2 H2B . . 109.5 ?
    C4 C2 H2C . . 109.5 ?
    H2A C2 H2C . . 109.5 ?
    H2B C2 H2C . . 109.5 ?
    C4 C3 H3A . . 109.5 ?
    C4 C3 H3B . . 109.5 ?
    H3A C3 H3B . . 109.5 ?
    C4 C3 H3C . . 109.5 ?
    H3A C3 H3C . . 109.5 ?
    H3B C3 H3C . . 109.5 ?
    O1 C4 C3 . . 109.24(15) ?
    O1 C4 C1 . . 110.23(15) ?
    C3 C4 C1 . . 113.05(18) ?
    O1 C4 C2 . . 102.60(14) ?
    C3 C4 C2 . . 111.01(17) ?
    C1 C4 C2 . . 110.21(17) ?
    O2 C5 O1 . . 126.91(17) ?
    O2 C5 N1 . . 123.45(17) ?
    O1 C5 N1 . . 109.64(15) ?
    N2 C6 N1 . . 120.96(16) ?
    N2 C6 S1 . . 117.36(14) ?
    N1 C6 S1 . . 121.68(14) ?
    N2 C7 C8 . . 125.35(16) ?
    N2 C7 C12 . . 115.22(16) ?
    C8 C7 C12 . . 119.44(16) ?
    C9 C8 C7 . . 118.75(17) ?
    C9 C8 H8 . . 120.6 ?
    C7 C8 H8 . . 120.6 ?
    C8 C9 C10 . . 121.50(17) ?
    C8 C9 H9 . . 119.2 ?
    C10 C9 H9 . . 119.2 ?
    C11 C10 C9 . . 120.03(17) ?
    C11 C10 C13 . . 117.64(16) ?
    C9 C10 C13 . . 122.28(16) ?
    C10 C11 C12 . . 118.46(17) ?
    C10 C11 H11 . . 120.8 ?
    C12 C11 H11 . . 120.8 ?
    C11 C12 C7 . . 121.77(16) ?
    C11 C12 S1 . . 127.97(14) ?
    C7 C12 S1 . . 110.25(13) ?
    O3 C13 N3 . . 121.74(17) ?
    O3 C13 C10 . . 119.49(17) ?
    N3 C13 C10 . . 118.77(16) ?
    N3 C14 C15 . . 113.52(16) ?
    N3 C14 H14A . . 108.9 ?
    C15 C14 H14A . . 108.9 ?
    N3 C14 H14B . . 108.9 ?
    C15 C14 H14B . . 108.9 ?
    H14A C14 H14B . . 107.7 ?
    C16 C15 C14 . . 111.76(17) ?
    C16 C15 H15A . . 109.3 ?
    C14 C15 H15A . . 109.3 ?
    C16 C15 H15B . . 109.3 ?
    C14 C15 H15B . . 109.3 ?
    H15A C15 H15B . . 107.9 ?
    C15 C16 H16A . . 109.5 ?
    C15 C16 H16B . . 109.5 ?
    H16A C16 H16B . . 109.5 ?
    C15 C16 H16C . . 109.5 ?
    H16A C16 H16C . . 109.5 ?
    H16B C16 H16C . . 109.5 ?
    N3 C17 C18 . . 112.97(17) ?
    N3 C17 H17A . . 109.0 ?
    C18 C17 H17A . . 109.0 ?
    N3 C17 H17B . . 109.0 ?
    C18 C17 H17B . . 109.0 ?
    H17A C17 H17B . . 107.8 ?
    C17 C18 C19 . . 111.2(2) ?
    C17 C18 H18A . . 109.4 ?
    C19 C18 H18A . . 109.4 ?
    C17 C18 H18B . . 109.4 ?
    C19 C18 H18B . . 109.4 ?
    H18A C18 H18B . . 108.0 ?
    C18 C19 H19A . . 109.5 ?
    C18 C19 H19B . . 109.5 ?
    H19A C19 H19B . . 109.5 ?
    C18 C19 H19C . . 109.5 ?
    H19A C19 H19C . . 109.5 ?
    H19B C19 H19C . . 109.5 ?
    C23 C20 H20A . . 109.5 ?
    C23 C20 H20B . . 109.5 ?
    H20A C20 H20B . . 109.5 ?
    C23 C20 H20C . . 109.5 ?
    H20A C20 H20C . . 109.5 ?
    H20B C20 H20C . . 109.5 ?
    C23 C21 H21A . . 109.5 ?
    C23 C21 H21B . . 109.5 ?
    H21A C21 H21B . . 109.5 ?
    C23 C21 H21C . . 109.5 ?
    H21A C21 H21C . . 109.5 ?
    H21B C21 H21C . . 109.5 ?
    C23 C22 H22A . . 109.5 ?
    C23 C22 H22B . . 109.5 ?
    H22A C22 H22B . . 109.5 ?
    C23 C22 H22C . . 109.5 ?
    H22A C22 H22C . . 109.5 ?
    H22B C22 H22C . . 109.5 ?
    O4 C23 C22 . . 110.99(16) ?
    O4 C23 C20 . . 109.34(15) ?
    C22 C23 C20 . . 112.42(18) ?
    O4 C23 C21 . . 101.98(15) ?
    C22 C23 C21 . . 111.22(18) ?
    C20 C23 C21 . . 110.41(18) ?
    O5 C24 O4 . . 127.02(17) ?
    O5 C24 N4 . . 123.22(17) ?
    O4 C24 N4 . . 109.76(16) ?
    N5 C25 N4 . . 121.01(16) ?
    N5 C25 S2 . . 116.96(14) ?
    N4 C25 S2 . . 122.03(14) ?
    C27 C26 N5 . . 125.16(16) ?
    C27 C26 C31 . . 119.80(16) ?
    N5 C26 C31 . . 115.03(16) ?
    C28 C27 C26 . . 119.02(17) ?
    C28 C27 H27 . . 120.5 ?
    C26 C27 H27 . . 120.5 ?
    C27 C28 C29 . . 121.05(17) ?
    C27 C28 H28 . . 119.5 ?
    C29 C28 H28 . . 119.5 ?
    C30 C29 C28 . . 120.34(16) ?
    C30 C29 C32 . . 120.88(16) ?
    C28 C29 C32 . . 118.35(16) ?
    C29 C30 C31 . . 118.30(17) ?
    C29 C30 H30 . . 120.8 ?
    C31 C30 H30 . . 120.8 ?
    C30 C31 C26 . . 121.38(17) ?
    C30 C31 S2 . . 128.57(14) ?
    C26 C31 S2 . . 110.02(13) ?
    O6 C32 N6 . . 121.92(17) ?
    O6 C32 C29 . . 118.79(16) ?
    N6 C32 C29 . . 119.22(16) ?
    N6 C33 C34 . . 113.35(17) ?
    N6 C33 H33A . . 108.9 ?
    C34 C33 H33A . . 108.9 ?
    N6 C33 H33B . . 108.9 ?
    C34 C33 H33B . . 108.9 ?
    H33A C33 H33B . . 107.7 ?
    C33 C34 C35 . . 110.6(2) ?
    C33 C34 H34A . . 109.5 ?
    C35 C34 H34A . . 109.5 ?
    C33 C34 H34B . . 109.5 ?
    C35 C34 H34B . . 109.5 ?
    H34A C34 H34B . . 108.1 ?
    C34 C35 H35A . . 109.5 ?
    C34 C35 H35B . . 109.5 ?
    H35A C35 H35B . . 109.5 ?
    C34 C35 H35C . . 109.5 ?
    H35A C35 H35C . . 109.5 ?
    H35B C35 H35C . . 109.5 ?
    N6 C36 C37 . . 112.85(17) ?
    N6 C36 H36A . . 109.0 ?
    C37 C36 H36A . . 109.0 ?
    N6 C36 H36B . . 109.0 ?
    C37 C36 H36B . . 109.0 ?
    H36A C36 H36B . . 107.8 ?
    C36 C37 C38 . . 112.81(19) ?
    C36 C37 H37A . . 109.0 ?
    C38 C37 H37A . . 109.0 ?
    C36 C37 H37B . . 109.0 ?
    C38 C37 H37B . . 109.0 ?
    H37A C37 H37B . . 107.8 ?
    C37 C38 H38A . . 109.5 ?
    C37 C38 H38B . . 109.5 ?
    H38A C38 H38B . . 109.5 ?
    C37 C38 H38C . . 109.5 ?
    H38A C38 H38C . . 109.5 ?
    H38B C38 H38C . . 109.5 ?
loop_
    _geom_hbond_atom_site_label_D
    _geom_hbond_atom_site_label_H
    _geom_hbond_atom_site_label_A
    _geom_hbond_site_symmetry_A
    _geom_hbond_distance_DH
    _geom_hbond_distance_HA
    _geom_hbond_distance_DA
    _geom_hbond_angle_DHA
    N1 H1 N5 . 0.86 2.12 2.963(2) 168.0
    N4 H4 N2 . 0.86 2.16 3.006(2) 166.8
    C8 H8 O4 . 0.93 2.59 3.461(2) 156.7
    C27 H27 O1 . 0.93 2.61 3.321(2) 133.9
    C11 H11 O6 7_566 0.93 2.38 3.161(2) 141.2
    C28 H28 O3 7_565 0.93 2.61 3.292(2) 130.8
    C37 H37A O6 6_656 0.97 2.56 3.375(3) 142.2
    C16 H16B O3 6_557 0.96 2.44 3.397(3) 176.5
    C20 H20C O2 8_765 0.96 2.61 3.460(3) 147.1
    C22 H22A Cg 5_766 0.96 2.98 3.942(3) 176.1
data_global
_journal_date_recd_electronic     2010-04-16
_journal_date_accepted     2010-04-26
_journal_name_full     'Acta Crystallographica, Section E'
_journal_year     2010
_journal_volume     66
_journal_issue      5
_journal_page_first     o1239
_journal_page_last     o1240
_journal_paper_category     QO
_journal_coeditor_code     SJ2775
_publ_contact_author_name     'Jun-Dong Wang'
_publ_contact_author_address
;
College of Chemistry and Chemical Engineering, Fuzhou University, Fuzhou 350108,
People's Republic of China
;
_publ_contact_author_email     'wangjd@fzu.edu.cn'
_publ_contact_author_fax     '+86 591 22866 127'
_publ_contact_author_phone     '+86 591 22866 127'
_publ_section_title
;\
<i>tert</i>-Butyl
<i>N</i>-[6-(<i>N</i>,<i>N</i>-dipropylcarbamoyl)-1,3-benzothiazol-2-yl]\
carbamate
;
loop_
    _publ_author_name
    _publ_author_address
    'Fang, Xin'
;
College of Chemistry and Chemical Engineering
Fuzhou University
Fuzhou 350108
People's Republic of China
;
    'Lei, Can'
;
College of Chemistry and Chemical Engineering
Fuzhou University
Fuzhou 350108
People's Republic of China
;
    'Yu, Hai-Yang'
;
College of Chemistry and Chemical Engineering
Fuzhou University
Fuzhou 350108
People's Republic of China
;
    'Huang, Ming-Dong'
;
Fujian Institute of Research on the Structure of Matter
State Key Laboratory of  Structural Chemistry
Chinese Academy of Sciences,
Fuzhou 350002
People's Republic of China.
;
    'Wang, Jun-Dong'
;
College of Chemistry and Chemical Engineering
Fuzhou University
Fuzhou 350108
People's Republic of China
;
