# Supplementary material for: tert-Butyl N-[6-(N,N-dipropyl­carbamo­yl)-1,3-benzothia­zol-2-yl]carbamate
Source: Acta Crystallogr Sect E Struct Rep Online. 2010 Apr 30;66(Pt 5):o1239–40. doi: 10.1107/S160053681001528X (PMC2979059; doi:10.1107/S160053681001528X)
Supplement: Supplementary file 2 [file e-66-o1239-Isup2.hkl]

# 
# h,k,l, Fc-squared, Fo-squared, sigma(Fo-squared) and status flag 
# 
data_I
_shelx_title ' TEST1 in Pbca' 
_shelx_refln_list_code          4 
_shelx_F_calc_maximum      469.27 
_exptl_crystal_F_000      3232.00 
_reflns_d_resolution_high  0.7697 
 
loop_ 
 _symmetry_equiv_pos_as_xyz 
 'x, y, z' 
 '-x+1/2, -y, z+1/2' 
 '-x, y+1/2, -z+1/2' 
 'x+1/2, -y+1/2, -z' 
 '-x, -y, -z' 
 'x-1/2, y, -z-1/2' 
 'x, -y-1/2, z-1/2' 
 '-x-1/2, y-1/2, z' 
 
_cell_length_a    14.0677 
_cell_length_b    20.9421 
_cell_length_c    26.5153 
_cell_angle_alpha  90.000 
_cell_angle_beta   90.000 
_cell_angle_gamma  90.000 
 
_shelx_F_squared_multiplier     1.000 
 
loop_ 
 _refln_index_h 
 _refln_index_k 
 _refln_index_l 
 _refln_F_squared_calc 
 _refln_F_squared_meas 
 _refln_F_squared_sigma 
 _refln_observed_status 
   4   0   0     2169.09     1983.21     53.27 o 
   6   0   0     4590.40     4859.15     98.95 o 
   8   0   0     1828.10     1553.66     91.71 o 
  10   0   0    13763.12    14121.56    252.36 o 
  12   0   0     2038.94     2121.98     80.05 o 
  14   0   0     1079.89     1082.20     76.01 o 
  16   0   0      804.34      997.74    119.76 o 
  18   0   0     3482.20     3076.01    401.80 o 
   4   1   0   134909.78   136867.64    573.78 o 
   6   1   0     1697.44     1582.78     48.53 o 
   8   1   0     3144.87     3062.34     79.19 o 
  10   1   0       50.25       33.90      6.47 o 
  12   1   0      191.62      196.28     22.59 o 
  14   1   0      306.83      261.01     26.33 o 
  16   1   0       48.05      114.53     33.08 o 
  18   1   0     1302.15     1183.64    124.63 o 
   4   2   0   145078.44   141614.39    437.02 o 
   6   2   0     3237.80     3510.97     63.84 o 
   8   2   0     1286.38     1243.82     61.68 o 
  10   2   0      346.76      338.07     27.01 o 
  12   2   0     6422.83     6835.15    146.89 o 
  14   2   0     7472.58     7936.88    218.19 o 
  16   2   0     3033.53     3126.61    254.80 o 
  18   2   0      308.05      335.04     46.93 o 
   2   3   0     6957.17     6192.22     66.99 o 
   4   3   0     1670.69     1351.81     36.85 o 
   6   3   0       62.96       79.50      6.53 o 
   8   3   0     4202.37     3757.36     88.52 o 
  10   3   0      769.43      849.37     57.06 o 
  12   3   0     7146.01     7192.37    179.96 o 
  14   3   0      112.05      162.95     36.01 o 
  16   3   0       73.89      125.06     69.18 o 
  18   3   0      541.41      475.80     66.87 o 
   0   4   0    43794.53    48894.50   2157.20 o 
   2   4   0    11527.88    11237.55     96.00 o 
   4   4   0       55.53       63.22      8.42 o 
   6   4   0       59.56      102.26      9.23 o 
   8   4   0     8175.95     7667.90    115.60 o 
  10   4   0     1536.40     1736.32     95.61 o 
  12   4   0     6158.95     6063.47    192.51 o 
  14   4   0      149.86      168.30     27.37 o 
  16   4   0      340.76      350.47     43.73 o 
  18   4   0      191.23      162.82     26.41 o 
   2   5   0    27240.11    28196.64    249.74 o 
   4   5   0     4059.96     4283.02     53.79 o 
   6   5   0     7359.38     7639.38    113.80 o 
   8   5   0      513.92      418.05     32.64 o 
  10   5   0     7191.32     6879.27    157.75 o 
  12   5   0    11427.00    11672.47    228.13 o 
  14   5   0      242.42      356.83     30.62 o 
  16   5   0      537.75      511.35     47.22 o 
   0   6   0     3986.48     4358.68     75.16 o 
   2   6   0     3554.05     3195.25     86.86 o 
   4   6   0     1648.66     1638.01     45.50 o 
   6   6   0     5825.00     5808.87    107.45 o 
   8   6   0     4130.12     4153.05    133.67 o 
  10   6   0      882.39     1024.59     85.43 o 
  12   6   0      626.86      740.25     44.60 o 
  14   6   0     2040.53     2248.51    111.83 o 
  16   6   0     1701.73     1518.53     86.42 o 
   2   7   0     5020.72     4840.34     72.19 o 
   4   7   0    20521.81    20778.29    175.93 o 
   6   7   0      283.60      320.76     25.92 o 
   8   7   0     7751.98     7592.32    184.43 o 
  10   7   0       78.66       66.71     18.39 o 
  12   7   0     2324.54     2517.47    120.64 o 
  14   7   0     1123.17     1004.59     72.38 o 
  16   7   0      424.21      484.78     37.59 o 
   0   8   0      992.89      905.79     43.31 o 
   2   8   0     3418.63     3372.74     57.44 o 
   4   8   0    19024.66    18948.03    129.82 o 
   6   8   0      141.03       95.10     13.40 o 
   8   8   0    10766.96    11507.74    251.35 o 
  10   8   0     3009.05     3228.21    233.61 o 
  12   8   0      323.60      418.57     33.42 o 
  14   8   0      125.95      126.35     31.09 o 
  16   8   0     3114.34     3385.13    131.35 o 
   2   9   0     1189.73     1424.16     49.94 o 
   4   9   0    36943.79    39146.25    506.10 o 
   6   9   0        0.46       20.74     13.52 o 
   8   9   0     2233.44     2479.95    117.87 o 
  10   9   0     4346.98     4502.74    202.22 o 
  12   9   0      106.18      149.31     25.43 o 
  14   9   0        4.93       12.95     15.01 o 
  16   9   0      928.98      892.74     57.71 o 
   0  10   0     4259.86     4549.65     89.96 o 
   2  10   0     8636.25     8729.35    124.18 o 
   4  10   0      277.81      294.59     19.51 o 
   6  10   0     2444.46     2387.26     68.98 o 
   8  10   0      297.59      343.52     37.93 o 
  10  10   0      189.53      283.61     29.99 o 
  12  10   0      426.74      484.35     68.20 o 
  14  10   0     4040.06     4366.71    164.28 o 
  16  10   0      691.53      741.06     84.01 o 
   2  11   0     1503.47     1204.67     70.50 o 
   4  11   0       33.14       53.69     10.39 o 
   6  11   0     6798.77     6857.58    142.67 o 
   8  11   0     9216.13     9542.89    227.89 o 
  10  11   0     8127.36     8233.02    164.51 o 
  12  11   0       81.56      167.12     24.46 o 
  14  11   0      295.45      292.13     31.83 o 
  16  11   0      192.50      252.24     41.15 o 
   0  12   0     6472.93     6585.57    195.80 o 
   2  12   0     1342.87      959.42     81.54 o 
   4  12   0     7152.86     7108.33    130.02 o 
   6  12   0      632.85      598.50     44.84 o 
   8  12   0     1648.28     1513.54     91.00 o 
  10  12   0     3517.40     3918.84    205.28 o 
  12  12   0        7.94       19.92     19.88 o 
  14  12   0       42.82       68.13     16.40 o 
  16  12   0      143.18      120.50     20.02 o 
   2  13   0     1425.19     1414.09     85.42 o 
   4  13   0     3939.16     3535.10     88.02 o 
   6  13   0       37.93       37.00      9.49 o 
   8  13   0     5045.24     5253.23    168.62 o 
  10  13   0        9.94       77.34     17.83 o 
  12  13   0      261.26      277.95     27.34 o 
  14  13   0      104.30      112.73     22.18 o 
  16  13   0       13.09       80.92     19.49 o 
   0  14   0    19429.19    19128.15    590.50 o 
   2  14   0     4224.02     4214.58    150.47 o 
   4  14   0      297.12      212.13     20.20 o 
   6  14   0     5599.05     5653.25    180.52 o 
   8  14   0     3986.91     3889.99    105.07 o 
  10  14   0     1160.00     1211.17     59.76 o 
  12  14   0     4000.29     3907.79    190.28 o 
  14  14   0      577.00      591.69     54.67 o 
   2  15   0     3696.61     3246.00    110.74 o 
   4  15   0      143.39      189.09     25.69 o 
   6  15   0     4931.27     4950.92    154.89 o 
   8  15   0      296.82      275.52     36.32 o 
  10  15   0      525.16      521.94     37.30 o 
  12  15   0      428.44      406.83     32.16 o 
  14  15   0      119.27      178.96     27.40 o 
   0  16   0     2495.73     2476.83    157.48 o 
   2  16   0    13988.33    14395.49    216.27 o 
   4  16   0     6841.92     6632.52    165.67 o 
   6  16   0      588.06      622.27     38.44 o 
   8  16   0     3531.69     3527.22     60.81 o 
  10  16   0      181.45      216.51     47.48 o 
  12  16   0        4.05       24.67     13.35 o 
  14  16   0      293.89      250.65     29.99 o 
   2  17   0     4707.75     3955.60    449.77 o 
   4  17   0     7705.33     7110.92    144.84 o 
   6  17   0     5384.43     5784.16    184.47 o 
   8  17   0       26.08       22.97     17.28 o 
  10  17   0      174.36      236.34     28.56 o 
  12  17   0      233.91      161.28     47.24 o 
  14  17   0      152.39      193.70     31.93 o 
   0  18   0      646.79      660.43     67.31 o 
   2  18   0    11237.74    11311.77    322.60 o 
   4  18   0     6483.09     6747.20    122.21 o 
   6  18   0      998.53      990.18     31.88 o 
   8  18   0      467.94      477.07     38.61 o 
  10  18   0        1.52       36.73     20.41 o 
  12  18   0      578.26      510.25     50.62 o 
   2  19   0     6365.49     6700.29    160.44 o 
   4  19   0      450.94      476.22     46.84 o 
   6  19   0       15.20       47.75     25.18 o 
   8  19   0      794.04      867.80     61.31 o 
  10  19   0      808.48      747.34     66.07 o 
  12  19   0      181.40      182.95     23.41 o 
   0  20   0        8.05       15.69     27.34 o 
   2  20   0       24.12       58.16     14.92 o 
   4  20   0     2078.59     2042.38     99.24 o 
   6  20   0     6319.14     6428.99    139.83 o 
   8  20   0     2798.05     2904.62     97.77 o 
  10  20   0       59.26       31.36     15.86 o 
  12  20   0        1.60       13.61     15.66 o 
   2  21   0     2249.05     2232.76     54.26 o 
   4  21   0     3245.61     3648.39    124.52 o 
   6  21   0     1211.92     1226.79     96.80 o 
   8  21   0       10.85       40.53     23.74 o 
  10  21   0      253.77      292.01     35.69 o 
   0  22   0       27.42       57.79     18.34 o 
   2  22   0      514.93      627.31     46.43 o 
   4  22   0        8.41       41.23     13.99 o 
   6  22   0     2951.11     3321.17     91.75 o 
   8  22   0      599.73      653.83     56.03 o 
  10  22   0      199.74      259.96     40.71 o 
   2  23   0      124.55      135.71     20.41 o 
   4  23   0      195.97      174.00     26.04 o 
   6  23   0      773.94      795.30     69.08 o 
   8  23   0       89.10       88.06     20.13 o 
   0  24   0      262.71      270.44     38.43 o 
   2  24   0     1682.76     1969.45    145.39 o 
   4  24   0      266.17      267.36     27.43 o 
   6  24   0     1846.69     1599.38    134.00 o 
   8  24   0       33.99       64.22     16.74 o 
   2  25   0      438.77      477.01     33.46 o 
   4  25   0      452.37      377.58     41.25 o 
   6  25   0       23.44       37.69     19.48 o 
   0  26   0      843.07      530.25     82.89 o 
   2  26   0      174.32      147.56     19.76 o 
   4  26   0        0.97       31.67     18.68 o 
   2  27   0      166.26      187.06     47.37 o 
   2   1   1     5695.15     2285.39    896.46 o 
   3   1   1        1.62       30.88      4.22 o 
   4   1   1    28908.12    28516.98    120.18 o 
   5   1   1     7012.23     6708.03     49.44 o 
   6   1   1    24716.57    25304.92    121.74 o 
   7   1   1     4956.34     4583.18     52.07 o 
   8   1   1     1193.29     1275.97     46.93 o 
   9   1   1     2328.48     2255.33     46.74 o 
  10   1   1       68.57      102.02      9.41 o 
  11   1   1      187.18      165.51     13.09 o 
  12   1   1      238.63      246.08     16.91 o 
  13   1   1      975.68      933.76     30.39 o 
  14   1   1     1083.61     1152.26     35.36 o 
  15   1   1     2033.39     1968.66     79.69 o 
  16   1   1      157.60      250.12     35.55 o 
  17   1   1       72.35      127.96     21.70 o 
  18   1   1      354.80      349.27     47.90 o 
   2   2   1    36613.66    36079.77   4102.31 o 
   3   2   1   212408.17   209997.14    985.92 o 
   4   2   1   106777.34   106874.48    647.62 o 
   5   2   1    21410.79    22543.07    128.50 o 
   6   2   1     5448.67     5460.19     44.50 o 
   7   2   1     1095.70     1226.29     41.69 o 
   8   2   1      408.87      438.16     19.73 o 
   9   2   1      129.85      180.15     11.06 o 
  10   2   1      799.96      834.83     40.94 o 
  11   2   1     2987.30     2985.76     77.17 o 
  12   2   1      174.30      188.99     16.83 o 
  13   2   1      207.70      223.38     18.02 o 
  14   2   1      409.68      434.49     22.86 o 
  15   2   1      215.48      235.73     19.12 o 
  16   2   1        0.50       36.54     14.14 o 
  17   2   1       38.44       77.08     16.51 o 
  18   2   1      523.71      425.16     32.56 o 
   1   3   1    17145.32    14600.80    456.93 o 
   2   3   1    11667.94    12613.86     67.06 o 
   3   3   1      265.80      444.44     14.42 o 
   4   3   1    10977.09    10291.74     67.36 o 
   5   3   1      105.77       58.78      5.99 o 
   6   3   1     2370.42     2576.82     37.40 o 
   7   3   1        8.47       23.52      6.57 o 
   8   3   1    13727.49    13880.46    106.16 o 
   9   3   1     1660.85     1683.75     49.71 o 
  10   3   1     1907.07     1784.57     65.13 o 
  11   3   1       13.57       36.27     15.97 o 
  12   3   1     1777.66     1764.11     47.40 o 
  13   3   1      631.29      706.51     29.32 o 
  14   3   1     1478.71     1488.67     42.36 o 
  15   3   1        6.27       33.70     24.17 o 
  16   3   1     1947.37     2057.26     81.02 o 
  17   3   1       43.54       80.65     29.27 o 
  18   3   1       31.51       78.97     13.68 o 
   0   4   1   124724.98   121168.88   1167.96 o 
   1   4   1     7945.54     8118.75     58.27 o 
   2   4   1     6596.86     5783.52     51.78 o 
   3   4   1     1434.97     1468.94     20.93 o 
   4   4   1     6990.47     7060.58     55.56 o 
   5   4   1       67.50       81.54      6.99 o 
   6   4   1     8687.31     9263.38     96.56 o 
   7   4   1    14762.76    14897.36    137.92 o 
   8   4   1        8.80       15.14      5.82 o 
   9   4   1     1584.61     1653.67     66.35 o 
  10   4   1     1509.56     1683.09     71.01 o 
  11   4   1       25.52       40.16     13.80 o 
  12   4   1     6306.00     6420.51     98.16 o 
  13   4   1      255.42      226.82     19.57 o 
  14   4   1      117.85       99.57     20.96 o 
  15   4   1       28.86       23.76     18.56 o 
  16   4   1       77.84      133.61     26.67 o 
  17   4   1        7.70       37.29     14.33 o 
  18   4   1      100.79      104.46     16.32 o 
   1   5   1      729.54      622.77     20.30 o 
   2   5   1      389.60      421.91     12.44 o 
   3   5   1      435.73      350.07     10.11 o 
   4   5   1      693.61      479.78     12.58 o 
   5   5   1     2213.70     2268.36     31.21 o 
   6   5   1        2.03       35.91      4.51 o 
   7   5   1     4139.89     4081.13     70.36 o 
   8   5   1     1191.93     1136.46     48.51 o 
   9   5   1       23.32       46.18      6.66 o 
  10   5   1       48.95       86.69     10.14 o 
  11   5   1     1141.05     1185.73     62.59 o 
  12   5   1       11.89       56.27     18.62 o 
  13   5   1      939.92      947.91     50.71 o 
  14   5   1        0.16       46.77     11.77 o 
  15   5   1        9.54       52.68     20.08 o 
  16   5   1       49.59       87.78     14.60 o 
  17   5   1      260.80      303.13     41.81 o 
   0   6   1       56.72       44.64      8.55 o 
   1   6   1     1876.94     1912.67     23.61 o 
   2   6   1    17319.71    16986.96    105.21 o 
   3   6   1    18093.96    18091.38     96.17 o 
   4   6   1      170.25      184.76      7.30 o 
   5   6   1     1458.78     1710.89     36.44 o 
   6   6   1     9744.67     9004.65    124.85 o 
   7   6   1       76.30      100.17     11.52 o 
   8   6   1       24.51       17.24      6.03 o 
   9   6   1     2106.34     2196.20     79.81 o 
  10   6   1      653.35      823.49     52.64 o 
  11   6   1     3369.28     3560.84    126.48 o 
  12   6   1      295.17      254.94     20.15 o 
  13   6   1      159.77      200.19     17.91 o 
  14   6   1      296.28      326.96     21.69 o 
  15   6   1       13.88       49.68     13.32 o 
  16   6   1      361.05      386.44     27.97 o 
  17   6   1       29.43       75.41     16.93 o 
   1   7   1     6110.46     6071.18     53.46 o 
   2   7   1        0.36       17.34      3.54 o 
   3   7   1      440.52      405.61     14.93 o 
   4   7   1     2426.09     2364.62     32.14 o 
   5   7   1     1332.60     1388.81     38.58 o 
   6   7   1      486.27      553.75     28.54 o 
   7   7   1    13581.76    13431.24    194.64 o 
   8   7   1      158.67      196.01     15.17 o 
   9   7   1     4943.88     4959.68    121.97 o 
  10   7   1     8666.08     8705.44    150.46 o 
  11   7   1       70.46      130.44     16.59 o 
  12   7   1      170.31      172.15     18.78 o 
  13   7   1       91.31      115.92     16.42 o 
  14   7   1       57.47       66.86     14.26 o 
  15   7   1      860.73      845.50     57.83 o 
  16   7   1      386.56      384.98     22.31 o 
  17   7   1      119.81      154.70     23.11 o 
   0   8   1     2335.71     2562.58     49.29 o 
   1   8   1       46.37       50.41      6.61 o 
   2   8   1     1122.16     1450.81     33.32 o 
   3   8   1      612.71      570.91     17.32 o 
   4   8   1      363.38      463.05     16.55 o 
   5   8   1     3332.85     3099.98     50.62 o 
   6   8   1     3619.16     3347.00     77.22 o 
   7   8   1     6293.40     6868.69    108.80 o 
   8   8   1        0.18       26.54     11.06 o 
   9   8   1       74.48      178.62     17.91 o 
  10   8   1      291.51      371.38     32.37 o 
  11   8   1        3.29       45.53     18.43 o 
  12   8   1     3942.67     4261.67     90.08 o 
  13   8   1       99.51      145.58     17.02 o 
  14   8   1      423.48      442.27     27.77 o 
  15   8   1       81.73       84.90     15.21 o 
  16   8   1        0.34       48.28     12.02 o 
  17   8   1      150.04      168.22     15.93 o 
   1   9   1      232.91      309.80     12.12 o 
   2   9   1      196.00      112.31      7.15 o 
   3   9   1     2037.51     1699.28     43.56 o 
   4   9   1      214.89      237.34     12.44 o 
   5   9   1       16.92       42.33      5.92 o 
   6   9   1     1152.55     1036.21     43.38 o 
   7   9   1     7669.97     7709.20    111.35 o 
   8   9   1      281.22      410.12     28.65 o 
   9   9   1        0.80       38.28      8.54 o 
  10   9   1     1911.98     1906.50     83.02 o 
  11   9   1      444.86      424.94     23.30 o 
  12   9   1     4411.86     4774.00    104.73 o 
  13   9   1     2224.03     2310.45     81.80 o 
  14   9   1      240.21      256.43     23.13 o 
  15   9   1     1239.04     1209.69     47.16 o 
  16   9   1      287.35      254.71     26.75 o 
  17   9   1      486.37      434.10     27.59 o 
   0  10   1     2562.88     2485.96     63.47 o 
   1  10   1        8.22       15.59      3.66 o 
   2  10   1     1107.97     1174.62     39.48 o 
   3  10   1     3245.78     3303.91     50.27 o 
   4  10   1     6702.75     7059.40     82.74 o 
   5  10   1       28.90       18.80      6.14 o 
   6  10   1      424.34      388.19     19.37 o 
   7  10   1      448.26      489.58     27.47 o 
   8  10   1      507.28      532.48     32.70 o 
   9  10   1      430.58      414.75     34.81 o 
  10  10   1      108.23      153.82     18.58 o 
  11  10   1     2494.95     2759.54     48.53 o 
  12  10   1      353.06      402.82     19.82 o 
  13  10   1        3.92       41.87     17.34 o 
  14  10   1     1370.16     1394.01     65.25 o 
  15  10   1       83.88      115.62     16.93 o 
  16  10   1      612.39      504.27     28.66 o 
   1  11   1        1.59       31.21      4.24 o 
   2  11   1     3820.57     3349.95     69.92 o 
   3  11   1     4258.69     4049.81     65.30 o 
   4  11   1       25.34       24.94      5.13 o 
   5  11   1     1008.45     1174.27     47.42 o 
   6  11   1     1527.22     1443.18     56.89 o 
   7  11   1      675.51      618.63     30.50 o 
   8  11   1        0.13       32.04      8.09 o 
   9  11   1     6784.10     6919.61    144.89 o 
  10  11   1        6.64       50.64     18.12 o 
  11  11   1     3200.25     3379.34     64.02 o 
  12  11   1       40.54       74.71     16.43 o 
  13  11   1       11.29       62.38     12.89 o 
  14  11   1      315.85      347.91     31.33 o 
  15  11   1      858.72      772.35     46.98 o 
  16  11   1      467.15      381.89     28.96 o 
   0  12   1     8375.19     7940.84    132.39 o 
   1  12   1     4062.58     3939.54     61.94 o 
   2  12   1     8769.49     8399.57    103.93 o 
   3  12   1      665.47      604.19     31.96 o 
   4  12   1        0.06       26.36      5.34 o 
   5  12   1      602.27      557.61     30.26 o 
   6  12   1      596.91      597.42     32.83 o 
   7  12   1       79.89      116.94     13.16 o 
   8  12   1     1546.41     1458.51     64.47 o 
   9  12   1     9174.78     8983.10    140.06 o 
  10  12   1       69.61       99.62     16.15 o 
  11  12   1       11.67       37.03     11.17 o 
  12  12   1     2004.30     1958.90     87.93 o 
  13  12   1      271.47      285.04     19.40 o 
  14  12   1      233.17      248.04     21.89 o 
  15  12   1      191.32      195.53     20.90 o 
  16  12   1      492.63      464.60     27.91 o 
   1  13   1     1053.06     1091.78     44.91 o 
   2  13   1      379.10      346.28     19.73 o 
   3  13   1      389.03      315.04     18.44 o 
   4  13   1     3620.72     3463.83     62.18 o 
   5  13   1      371.24      343.36     20.19 o 
   6  13   1     6452.63     6377.46    100.46 o 
   7  13   1       53.05       78.09      8.45 o 
   8  13   1      456.75      438.75     46.94 o 
   9  13   1      322.76      412.06     26.50 o 
  10  13   1        1.66       39.47      9.06 o 
  11  13   1       11.65       28.63     11.85 o 
  12  13   1       32.58       65.77     21.07 o 
  13  13   1     1790.57     1732.41     82.15 o 
  14  13   1       78.99      260.47     64.95 o 
  15  13   1     1385.94     1185.94     63.83 o 
  16  13   1       78.09       64.31     12.54 o 
   0  14   1     2268.21     2464.03     99.03 o 
   1  14   1     1096.98     1211.59     63.49 o 
   2  14   1     1448.93     1448.41     64.90 o 
   3  14   1      957.72      870.47     44.74 o 
   4  14   1     1551.28     1581.79     56.92 o 
   5  14   1     4048.93     3753.94     81.15 o 
   6  14   1     1013.88     1120.43     51.79 o 
   7  14   1     1128.54     1068.28     46.72 o 
   8  14   1     2944.86     2751.65    109.89 o 
   9  14   1      328.97      340.96     23.00 o 
  10  14   1      338.26      389.35     51.28 o 
  11  14   1      352.27      337.15     27.48 o 
  12  14   1      118.25      162.21     16.24 o 
  13  14   1       56.80       94.17     15.86 o 
  14  14   1     1177.71      928.81     57.65 o 
  15  14   1      224.27      243.19     25.50 o 
   1  15   1    26164.78    25985.45    283.53 o 
   2  15   1     3030.94     2942.01     73.41 o 
   3  15   1     4203.90     4145.88    103.46 o 
   4  15   1        5.48       38.99      7.15 o 
   5  15   1      478.56      510.46     26.42 o 
   6  15   1     1741.67     1774.46     52.97 o 
   7  15   1     4307.62     4383.32     54.75 o 
   8  15   1       86.14       57.07     10.21 o 
   9  15   1     3403.42     3536.23     68.13 o 
  10  15   1      596.56      598.41     32.09 o 
  11  15   1      130.44      184.92     18.01 o 
  12  15   1     2017.43     2026.36    105.86 o 
  13  15   1       32.96       70.47     12.52 o 
  14  15   1       27.00       53.91     10.72 o 
  15  15   1        0.18       26.88     12.48 o 
   0  16   1     6526.35     6543.90    182.75 o 
   1  16   1     2510.90     2931.00    112.45 o 
   2  16   1     1498.43     1467.92     57.03 o 
   3  16   1      657.10      659.59     39.34 o 
   4  16   1     2132.35     2305.52     59.65 o 
   5  16   1       31.82       80.23     12.55 o 
   6  16   1       67.54      107.54     12.31 o 
   7  16   1      229.38      263.97     16.51 o 
   8  16   1     1088.31     1115.27     44.50 o 
   9  16   1      313.64      349.63     20.91 o 
  10  16   1      153.80      151.05     20.25 o 
  11  16   1       11.92       59.80     13.37 o 
  12  16   1       38.18       78.55     14.99 o 
  13  16   1      230.77      224.03     20.61 o 
  14  16   1       52.57       93.52     14.47 o 
   1  17   1      390.54      488.46     35.50 o 
   2  17   1    17104.16    17975.36    223.35 o 
   3  17   1      261.86      221.17     17.66 o 
   4  17   1     8716.35     8806.78    105.37 o 
   5  17   1      528.27      614.67     26.11 o 
   6  17   1      652.84      593.78     26.52 o 
   7  17   1      198.89      273.60     39.61 o 
   8  17   1        0.31       68.01     14.71 o 
   9  17   1     1038.11      961.47     50.81 o 
  10  17   1       53.18      107.12     20.00 o 
  11  17   1      302.81      291.24     22.26 o 
  12  17   1      240.45      292.30     19.94 o 
  13  17   1     1941.77     1853.08    101.22 o 
  14  17   1      138.79      146.46     16.54 o 
   0  18   1    22690.58    23105.78    430.99 o 
   1  18   1     2653.80     2564.20     67.23 o 
   2  18   1      182.17      219.01     26.73 o 
   3  18   1      896.70      898.85     36.22 o 
   4  18   1     2546.18     2543.23     57.43 o 
   5  18   1     1193.66     1119.19     43.98 o 
   6  18   1     1170.08     1243.76     40.60 o 
   7  18   1        5.43       34.00     10.29 o 
   8  18   1      978.86      984.53     52.79 o 
   9  18   1       98.89      106.81     16.08 o 
  10  18   1     1238.95     1289.77     60.00 o 
  11  18   1       48.62       72.11     14.29 o 
  12  18   1      187.77      181.59     16.99 o 
  13  18   1        6.11       40.76     13.35 o 
   1  19   1     9280.38     9844.23    155.67 o 
   2  19   1       68.85       91.68     11.93 o 
   3  19   1     2823.72     2928.20     86.59 o 
   4  19   1        1.35       37.08     13.57 o 
   5  19   1      965.00      990.78     40.46 o 
   6  19   1      665.96      643.42     30.15 o 
   7  19   1      803.38      871.79     41.08 o 
   8  19   1     2912.86     3115.35     92.58 o 
   9  19   1     1123.33     1085.93     44.88 o 
  10  19   1     1003.83     1052.02     66.85 o 
  11  19   1      496.99      531.31     28.10 o 
  12  19   1       62.11       83.64     11.28 o 
  13  19   1      368.28      336.73     29.09 o 
   0  20   1      259.40      254.71     28.12 o 
   1  20   1      306.59      435.22     20.11 o 
   2  20   1      210.30      223.67     17.82 o 
   3  20   1      338.25      370.60     22.75 o 
   4  20   1       84.72       88.78     11.87 o 
   5  20   1     4374.06     4429.82     61.43 o 
   6  20   1      986.59      972.64     37.63 o 
   7  20   1     2459.07     2680.47     57.90 o 
   8  20   1      719.48      609.13     34.77 o 
   9  20   1       17.00       67.29     13.76 o 
  10  20   1       41.36       53.45     13.60 o 
  11  20   1      320.67      352.02     27.36 o 
  12  20   1      262.57      261.42     20.28 o 
   1  21   1        1.80       30.54      8.17 o 
   2  21   1      166.07      193.80     16.00 o 
   3  21   1      327.50      346.34     18.20 o 
   4  21   1      253.51      272.74     24.43 o 
   5  21   1     3487.22     3570.50     60.15 o 
   6  21   1     1088.78     1083.95     47.17 o 
   7  21   1      684.72      659.38     33.76 o 
   8  21   1     1294.82     1291.66     60.76 o 
   9  21   1       14.70       70.33     14.87 o 
  10  21   1      484.55      477.88     30.81 o 
  11  21   1      796.37      697.98     43.80 o 
   0  22   1      802.55      724.66     49.24 o 
   1  22   1       14.99       37.41     12.95 o 
   2  22   1      505.53      457.38     22.95 o 
   3  22   1      461.01      494.72     25.75 o 
   4  22   1      268.19      288.42     16.77 o 
   5  22   1      751.41      802.86     35.67 o 
   6  22   1        0.32       52.32     11.78 o 
   7  22   1     1483.22     1467.85     68.86 o 
   8  22   1      255.03      223.15     17.97 o 
   9  22   1     1558.21     1310.73     73.95 o 
  10  22   1        3.96       38.68     11.51 o 
   1  23   1      762.99      783.82     43.63 o 
   2  23   1        4.17       30.73      9.45 o 
   3  23   1      928.56      810.39     44.79 o 
   4  23   1      475.29      501.94     26.23 o 
   5  23   1       90.98       82.42     13.10 o 
   6  23   1       94.22       93.78     17.37 o 
   7  23   1      100.29      142.56     16.76 o 
   8  23   1      170.87      164.41     19.86 o 
   9  23   1       20.38       60.89     11.50 o 
   0  24   1      388.93      469.82     35.80 o 
   1  24   1        2.88       25.18      8.61 o 
   2  24   1       58.91       51.51     16.50 o 
   3  24   1      432.31      440.06     26.82 o 
   4  24   1      290.59      301.40     19.34 o 
   5  24   1      357.17      358.15     23.62 o 
   6  24   1      134.41       82.73     16.23 o 
   7  24   1      717.08      568.70     44.76 o 
   8  24   1       68.43       76.58     16.27 o 
   1  25   1       14.92       39.68      9.48 o 
   2  25   1       66.15       74.46     12.58 o 
   3  25   1      348.99      328.82     22.14 o 
   4  25   1      101.57      122.14     17.33 o 
   5  25   1     1821.60     1608.48     88.74 o 
   6  25   1       46.37       71.58     10.99 o 
   7  25   1      984.33      755.15     54.60 o 
   0  26   1      201.94      208.24     25.35 o 
   1  26   1       69.86       92.07     10.64 o 
   2  26   1       12.19       35.78      8.44 o 
   3  26   1      820.05      682.15     40.54 o 
   4  26   1      290.63      226.51     20.12 o 
   5  26   1     1207.59      972.65     63.10 o 
   1  27   1      482.97      364.98     29.35 o 
   3   0   2     1973.19     1857.91     31.59 o 
   4   0   2       21.09       29.61      6.51 o 
   5   0   2    11776.16    11937.71    134.26 o 
   6   0   2     1157.63      967.07     35.01 o 
   7   0   2     4906.27     4385.08     91.88 o 
   8   0   2    15722.17    16968.80    165.79 o 
   9   0   2        6.11       25.00      6.57 o 
  10   0   2     1380.46     1394.90     70.49 o 
  11   0   2     7748.80     7578.22    155.01 o 
  12   0   2     4699.06     4753.40     75.12 o 
  13   0   2      106.13      115.98     22.87 o 
  14   0   2      358.52      364.90     28.01 o 
  15   0   2      733.71      896.82    149.87 o 
  16   0   2      125.10      191.03     35.31 o 
  17   0   2      950.36      927.50     92.98 o 
  18   0   2       17.94       56.31     17.11 o 
   2   1   2    12095.24     9964.11    330.97 o 
   3   1   2      974.30      967.71     17.30 o 
   4   1   2       63.80       86.42      6.33 o 
   5   1   2     1710.43     1903.92     27.39 o 
   6   1   2     1298.28     1344.61     34.16 o 
   7   1   2      327.63      366.50     17.83 o 
   8   1   2     1612.06     1609.83     51.61 o 
   9   1   2       66.58       63.58      8.92 o 
  10   1   2     1754.34     1824.33     65.88 o 
  11   1   2     1385.26     1227.72     59.43 o 
  12   1   2       10.14       31.20      9.37 o 
  13   1   2       27.44       64.21      8.91 o 
  14   1   2        7.30       26.63      9.87 o 
  15   1   2     2048.88     2150.77     69.30 o 
  16   1   2      109.43      154.55     30.20 o 
  17   1   2      385.29      447.54     27.70 o 
  18   1   2      279.10      282.54     33.08 o 
   2   2   2    46800.58    44755.46    256.32 o 
   3   2   2   215078.34   209949.47   1473.99 o 
   4   2   2    42713.28    43225.30    161.89 o 
   5   2   2    10660.31    10742.05     70.90 o 
   6   2   2     1848.19     1895.71     32.77 o 
   7   2   2     5826.57     5476.07     64.90 o 
   8   2   2        1.43       30.21      5.62 o 
   9   2   2       25.83       40.60      5.67 o 
  10   2   2        2.99       26.60      6.50 o 
  11   2   2      257.72      262.76     18.14 o 
  12   2   2     1775.33     1909.39     52.05 o 
  13   2   2      872.00      877.34     27.23 o 
  14   2   2      852.54      891.16     43.19 o 
  15   2   2       12.63       27.01     12.29 o 
  16   2   2       19.60       52.57     18.37 o 
  17   2   2       42.65       33.10     20.71 o 
  18   2   2       14.23       44.39     14.07 o 
   1   3   2    12197.84    12017.69     82.02 o 
   2   3   2    33111.49    30964.43    163.42 o 
   3   3   2    76647.77    78255.08    260.33 o 
   4   3   2    27552.61    28036.79    134.85 o 
   5   3   2    15851.88    15993.42    115.90 o 
   6   3   2     1038.93     1005.84     29.45 o 
   7   3   2     6086.78     6280.23     78.06 o 
   8   3   2    11529.08    11845.28    101.28 o 
   9   3   2      716.74      866.22     38.05 o 
  10   3   2     3826.44     3687.64     76.06 o 
  11   3   2      643.72      695.79     31.95 o 
  12   3   2      809.31      859.96     29.53 o 
  13   3   2     1596.21     1842.53     54.34 o 
  14   3   2      479.96      503.89     23.13 o 
  15   3   2     1089.67     1104.47     44.76 o 
  16   3   2        6.69       43.18     12.49 o 
  17   3   2       92.40       67.59     27.49 o 
  18   3   2      318.67      257.37     32.60 o 
   0   4   2   220216.42   200019.06   2145.90 o 
   1   4   2     5764.42     5229.18     45.28 o 
   2   4   2     2994.12     3142.23     27.17 o 
   3   4   2      238.22      271.62     10.98 o 
   4   4   2     3927.09     4006.28     40.46 o 
   5   4   2    11588.87    11016.85     85.48 o 
   6   4   2     3151.83     3197.99     53.64 o 
   7   4   2     4857.92     4816.10     61.40 o 
   8   4   2     4279.15     4380.14     83.49 o 
   9   4   2     3466.50     3518.12     75.65 o 
  10   4   2     3953.23     3717.75     87.21 o 
  11   4   2     2003.99     2061.98     77.08 o 
  12   4   2      198.06      219.61     18.98 o 
  13   4   2     1625.42     1705.45     48.52 o 
  14   4   2       43.28       78.72     14.88 o 
  15   4   2      904.52     1002.85     49.62 o 
  16   4   2      148.02      151.16     18.44 o 
  17   4   2      892.34      839.61     50.95 o 
  18   4   2        0.30       92.65     25.05 o 
   1   5   2    18932.80    18271.46    114.35 o 
   2   5   2    30214.92    30090.24    185.96 o 
   3   5   2    10363.81     9982.79     60.89 o 
   4   5   2     4213.54     3805.34     40.90 o 
   5   5   2     6078.24     6062.83     53.19 o 
   6   5   2      225.59      273.92     12.34 o 
   7   5   2      197.30      147.18     11.94 o 
   8   5   2      712.89      654.00     34.66 o 
   9   5   2      112.87      118.80     12.79 o 
  10   5   2     1096.34     1133.58     62.00 o 
  11   5   2     3232.93     3355.94    103.69 o 
  12   5   2      792.71      758.30     34.07 o 
  13   5   2      260.06      292.32     21.88 o 
  14   5   2        0.47       59.88     10.61 o 
  15   5   2      622.88      563.34     32.10 o 
  16   5   2       67.66       69.06     17.38 o 
  17   5   2      161.69      209.41     39.24 o 
   0   6   2       62.26      162.17     12.26 o 
   1   6   2     3753.24     3367.70     32.49 o 
   2   6   2      578.44      520.93     14.89 o 
   3   6   2     2497.18     2426.44     23.90 o 
   4   6   2     9027.66     8859.29     72.75 o 
   5   6   2    13884.04    13291.89    102.58 o 
   6   6   2        3.48       22.67      4.56 o 
   7   6   2     6670.59     6419.17    102.18 o 
   8   6   2     2032.19     2021.60     60.52 o 
   9   6   2    11228.54    11942.62    158.08 o 
  10   6   2     5055.56     5224.83    103.52 o 
  11   6   2     2803.83     2951.48     99.96 o 
  12   6   2       13.45       37.17     14.57 o 
  13   6   2      529.57      602.51     30.66 o 
  14   6   2      132.58      159.57     20.32 o 
  15   6   2       20.71       44.48     12.22 o 
  16   6   2      342.98      366.09     24.49 o 
  17   6   2      172.74      206.40     22.55 o 
   1   7   2    11993.74    11774.11     97.65 o 
   2   7   2    11188.23    11850.32    109.42 o 
   3   7   2       71.85       38.24      3.63 o 
   4   7   2     2052.82     2163.29     29.16 o 
   5   7   2      118.50      131.92      6.42 o 
   6   7   2      555.17      618.84     29.89 o 
   7   7   2      800.93      894.36     47.71 o 
   8   7   2     2708.52     2701.80     63.91 o 
   9   7   2      308.99      327.60     24.88 o 
  10   7   2      269.71      271.21     24.08 o 
  11   7   2       36.79       69.09     10.88 o 
  12   7   2     1119.90     1170.18     44.81 o 
  13   7   2     1406.43     1583.19     64.34 o 
  14   7   2      731.02      614.23     35.82 o 
  15   7   2     1397.68     1318.13     60.15 o 
  16   7   2      721.94      651.02     38.43 o 
  17   7   2      542.14      435.64     34.98 o 
   0   8   2     5408.24     5445.39     84.48 o 
   1   8   2     5818.92     5634.61     52.11 o 
   2   8   2     2577.96     2629.97     36.31 o 
   3   8   2     1737.92     1790.79     36.94 o 
   4   8   2     3654.13     3730.98     50.85 o 
   5   8   2      210.31      221.63     12.62 o 
   6   8   2     3502.25     3522.83     80.33 o 
   7   8   2    15704.15    15748.41    154.47 o 
   8   8   2     8494.15     8881.61    155.20 o 
   9   8   2     3437.77     3635.76    106.02 o 
  10   8   2      808.71      804.01     44.19 o 
  11   8   2    10938.49    11066.67    155.25 o 
  12   8   2       51.35       94.19     13.16 o 
  13   8   2     2690.62     2938.24     51.78 o 
  14   8   2      860.83      885.77     43.28 o 
  15   8   2       76.11       86.17     12.95 o 
  16   8   2        7.53       76.19     12.30 o 
  17   8   2     1209.02     1119.46     69.41 o 
   1   9   2     3161.12     2848.01     34.12 o 
   2   9   2     5052.78     4665.94     47.95 o 
   3   9   2    10539.36    10897.08     87.21 o 
   4   9   2     7183.50     7750.99     79.62 o 
   5   9   2      112.74      120.08      7.75 o 
   6   9   2      878.84      812.54     38.33 o 
   7   9   2     1118.91     1123.69     51.89 o 
   8   9   2        0.24       24.61      8.35 o 
   9   9   2      316.51      325.53     27.12 o 
  10   9   2       53.27       84.12     16.81 o 
  11   9   2     2006.50     1996.05     70.98 o 
  12   9   2      714.02      827.23     55.76 o 
  13   9   2      938.35      884.30     38.98 o 
  14   9   2      158.90      214.17     18.63 o 
  15   9   2      290.22      336.05     29.68 o 
  16   9   2       97.77      108.98     13.29 o 
  17   9   2      228.00      231.70     22.16 o 
   0  10   2      772.32      629.77     30.63 o 
   1  10   2      988.04      950.86     30.59 o 
   2  10   2     1155.59     1151.26     40.04 o 
   3  10   2    12127.48    10990.26     92.86 o 
   4  10   2     5916.06     6466.92     74.23 o 
   5  10   2    15333.06    15196.65    136.19 o 
   6  10   2      870.76      913.88     42.28 o 
   7  10   2     2205.87     2291.45     75.02 o 
   8  10   2      501.49      467.51     27.58 o 
   9  10   2     3436.58     3696.51    109.29 o 
  10  10   2     5343.08     5404.56    116.87 o 
  11  10   2        8.70       29.13     12.69 o 
  12  10   2      156.21      158.48     27.56 o 
  13  10   2      547.18      685.38     30.73 o 
  14  10   2        0.05       32.29     12.42 o 
  15  10   2        0.03       63.78     13.32 o 
  16  10   2      314.16      228.26     21.54 o 
   1  11   2     1779.86     1524.43     44.31 o 
   2  11   2      112.43       40.58      5.15 o 
   3  11   2     1635.97     1656.91     50.90 o 
   4  11   2     1307.83     1285.69     54.57 o 
   5  11   2     1452.05     1385.48     48.34 o 
   6  11   2      208.54      227.51     15.83 o 
   7  11   2       62.02      105.39      9.81 o 
   8  11   2      922.80     1018.45     50.01 o 
   9  11   2      955.44     1020.58     57.11 o 
  10  11   2     2348.65     2248.00     76.61 o 
  11  11   2      829.25      894.51     36.81 o 
  12  11   2        0.66       54.41     12.44 o 
  13  11   2     1093.64     1134.35     51.93 o 
  14  11   2      132.07      197.18     21.02 o 
  15  11   2       49.77       70.10     12.86 o 
  16  11   2      200.27      212.19     17.85 o 
   0  12   2     5025.88     5236.76     85.20 o 
   1  12   2        4.62       16.39      8.34 o 
   2  12   2      700.28      703.07     38.60 o 
   3  12   2     6967.00     6258.72     85.87 o 
   4  12   2     5575.28     5571.23     85.68 o 
   5  12   2     1271.17     1235.98     49.67 o 
   6  12   2       29.07       65.94     12.83 o 
   7  12   2      522.05      517.14     25.76 o 
   8  12   2       37.61       51.68      9.52 o 
   9  12   2     7261.57     7271.66    135.41 o 
  10  12   2       44.34       70.48     14.04 o 
  11  12   2      604.78      568.56     30.45 o 
  12  12   2      629.02      705.58     37.93 o 
  13  12   2       47.92       69.63     12.40 o 
  14  12   2        4.73       58.46     19.82 o 
  15  12   2      499.47      516.92     27.74 o 
  16  12   2      179.51      215.37     20.51 o 
   1  13   2     1265.53     1070.87     49.15 o 
   2  13   2     3680.00     3479.84     73.17 o 
   3  13   2     1050.06     1041.80     45.84 o 
   4  13   2       48.36       47.89      9.09 o 
   5  13   2      245.05      222.22     20.21 o 
   6  13   2        0.18       30.27      6.41 o 
   7  13   2     2206.77     2230.66     62.89 o 
   8  13   2      693.07      755.98     42.23 o 
   9  13   2      959.54      957.59     30.92 o 
  10  13   2      533.85      536.80     35.72 o 
  11  13   2     1863.50     1884.32     67.02 o 
  12  13   2       80.11      109.97     19.48 o 
  13  13   2      692.08      661.80     38.03 o 
  14  13   2      283.33      287.47     26.93 o 
  15  13   2       16.49       63.72     15.81 o 
  16  13   2      407.60      376.46     28.91 o 
   0  14   2        0.03       20.45     10.29 o 
   1  14   2      232.00      238.44     16.53 o 
   2  14   2        8.09       20.90      7.64 o 
   3  14   2      307.02      297.69     19.81 o 
   4  14   2     3011.98     2975.22     82.75 o 
   5  14   2     1549.26     1387.46     58.41 o 
   6  14   2        2.35       39.58      8.90 o 
   7  14   2      163.08      140.87     12.48 o 
   8  14   2       77.85       94.45     12.61 o 
   9  14   2      777.24      870.37     38.08 o 
  10  14   2        1.91       59.45     12.88 o 
  11  14   2      192.46      188.75     21.59 o 
  12  14   2      956.81      874.78     58.72 o 
  13  14   2      207.22      222.47     17.92 o 
  14  14   2     1513.49     1486.98     74.14 o 
  15  14   2      162.12      139.14     15.25 o 
   1  15   2    10182.44    10201.34     96.85 o 
   2  15   2     1522.73     1640.01     71.04 o 
   3  15   2        1.23       21.34      7.53 o 
   4  15   2      351.79      406.53     45.28 o 
   5  15   2     5618.99     5672.20    108.44 o 
   6  15   2       36.43       57.50      9.89 o 
   7  15   2       40.98       57.94     11.26 o 
   8  15   2        9.99       30.10     11.80 o 
   9  15   2      491.00      621.55     32.78 o 
  10  15   2      145.26      141.32     18.93 o 
  11  15   2       58.25       96.67     14.58 o 
  12  15   2     1072.54      997.75     46.65 o 
  13  15   2      963.28     1058.22     54.37 o 
  14  15   2      353.46      483.46     38.99 o 
  15  15   2        0.46       64.00     11.29 o 
   0  16   2       88.38      126.94     26.33 o 
   1  16   2       21.13       41.61     15.30 o 
   2  16   2      226.71      251.34     23.44 o 
   3  16   2    10093.52     9876.87    187.95 o 
   4  16   2     4525.85     4621.90    126.80 o 
   5  16   2     1219.35     1203.28     65.57 o 
   6  16   2      879.67      933.41     37.44 o 
   7  16   2     2803.48     3012.36     63.31 o 
   8  16   2      606.72      525.39     39.84 o 
   9  16   2     1418.46     1369.06     63.75 o 
  10  16   2     2911.40     3098.75     75.85 o 
  11  16   2      614.60      650.76     35.53 o 
  12  16   2      118.87       91.63     12.92 o 
  13  16   2      510.59      541.40     29.45 o 
  14  16   2       91.13      126.94     15.19 o 
   1  17   2     1841.05     1833.73     53.37 o 
   2  17   2     1033.06     1040.18     56.19 o 
   3  17   2     1259.31     1220.03     61.09 o 
   4  17   2        1.35       12.68     12.30 o 
   5  17   2      859.82      794.75     33.56 o 
   6  17   2      160.74      162.34     15.44 o 
   7  17   2       24.78       47.96      9.50 o 
   8  17   2      442.96      490.91     28.78 o 
   9  17   2      702.53      685.64     35.49 o 
  10  17   2        1.99       70.12     13.66 o 
  11  17   2       76.92       68.95     12.67 o 
  12  17   2      177.37      229.38     17.87 o 
  13  17   2        3.71       34.32     16.85 o 
  14  17   2       54.26       93.14     23.26 o 
   0  18   2     2333.39     2669.04     98.04 o 
   1  18   2     3125.79     2272.73    379.15 o 
   2  18   2     1047.40      994.35     49.08 o 
   3  18   2     6709.45     6985.37    103.30 o 
   4  18   2       41.49       54.33     11.59 o 
   5  18   2     5273.10     5261.28     59.58 o 
   6  18   2     2178.14     2196.09     33.68 o 
   7  18   2     1150.29     1251.38     42.91 o 
   8  18   2      455.05      505.11     25.00 o 
   9  18   2      122.64      148.09     18.76 o 
  10  18   2       11.19       43.61     13.71 o 
  11  18   2      695.28      712.96     32.81 o 
  12  18   2       35.39       62.76     13.88 o 
  13  18   2       94.87      150.80     15.81 o 
   1  19   2    19603.11    20384.97    219.13 o 
   2  19   2      893.43      912.51     43.00 o 
   3  19   2     2712.08     2762.86     34.93 o 
   4  19   2      355.05      375.75     16.84 o 
   5  19   2     1129.44     1196.25     43.44 o 
   6  19   2      218.95      268.98     24.88 o 
   7  19   2      663.86      748.97     37.05 o 
   8  19   2       59.83       51.44     15.05 o 
   9  19   2      481.80      454.99     29.74 o 
  10  19   2       91.09      105.78     15.12 o 
  11  19   2      120.45      129.92     18.05 o 
  12  19   2      483.48      446.23     33.26 o 
  13  19   2      206.01      209.81     21.96 o 
   0  20   2     1912.19     2063.70     90.04 o 
   1  20   2      268.88      357.30     31.32 o 
   2  20   2      529.44      607.79     32.11 o 
   3  20   2     1622.87     1729.49     56.45 o 
   4  20   2       51.64       57.51     10.01 o 
   5  20   2       26.15       58.43     14.42 o 
   6  20   2      535.22      566.15     25.57 o 
   7  20   2      503.74      518.14     34.65 o 
   8  20   2      226.96      208.70     19.20 o 
   9  20   2      972.49      922.38     47.91 o 
  10  20   2     1153.50     1194.18     57.29 o 
  11  20   2     1827.90     1708.67     85.84 o 
  12  20   2      108.10      109.28     11.84 o 
   1  21   2      433.87      417.09     21.49 o 
   2  21   2      921.85      841.65     41.67 o 
   3  21   2      672.49      676.07     30.47 o 
   4  21   2     1973.10     1932.71     44.49 o 
   5  21   2        4.56       36.11      9.35 o 
   6  21   2     1692.50     1598.32     70.70 o 
   7  21   2      380.42      335.17     24.56 o 
   8  21   2        0.12       63.46     11.35 o 
   9  21   2      137.27      126.07     19.84 o 
  10  21   2       15.18       51.83     13.78 o 
  11  21   2      124.83      109.37     15.30 o 
   0  22   2      379.04      412.11     28.20 o 
   1  22   2      121.43      132.52     18.46 o 
   2  22   2     1885.48     1877.31     60.21 o 
   3  22   2     1384.00     1301.39     53.46 o 
   4  22   2      386.71      360.26     19.17 o 
   5  22   2     3989.04     4345.42     61.55 o 
   6  22   2        6.84       74.59     12.62 o 
   7  22   2       81.12       66.57     12.78 o 
   8  22   2       58.55       73.62     27.49 o 
   9  22   2      462.41      386.52     22.87 o 
  10  22   2       56.78       67.19     11.32 o 
   1  23   2       42.47       73.85     10.35 o 
   2  23   2      297.19      323.44     21.47 o 
   3  23   2       74.94      100.18     14.20 o 
   4  23   2       78.04      115.91     19.49 o 
   5  23   2      156.47      167.45     15.58 o 
   6  23   2      739.33      624.69     36.61 o 
   7  23   2       71.65       78.60     19.45 o 
   8  23   2     1726.56     1479.19     82.14 o 
   9  23   2       31.99       43.20     10.66 o 
   0  24   2      101.12       93.51     15.25 o 
   1  24   2      199.22      203.35     18.18 o 
   2  24   2       46.17       54.95     10.69 o 
   3  24   2     2022.29     1944.19     73.20 o 
   4  24   2      115.52      173.62     19.17 o 
   5  24   2      439.92      425.20     26.19 o 
   6  24   2      256.94      527.48    130.45 o 
   7  24   2        6.83       52.87     11.27 o 
   8  24   2        1.08       49.66     15.51 o 
   1  25   2      132.59      157.92     13.84 o 
   2  25   2        0.11       13.29      7.69 o 
   3  25   2        7.10       49.32      8.33 o 
   4  25   2       69.86       96.94     14.61 o 
   5  25   2       49.19       79.61     13.66 o 
   6  25   2      131.37       93.14     21.79 o 
   7  25   2       34.11       47.07      9.23 o 
   0  26   2       21.49       37.35     24.44 o 
   1  26   2      219.11      213.85     18.68 o 
   2  26   2      412.38      378.41     29.46 o 
   3  26   2      133.18      127.50     14.26 o 
   4  26   2       21.58       63.26     11.41 o 
   5  26   2       29.00       36.14     16.30 o 
   1  27   2       72.94       61.99      9.45 o 
   2   1   3    12962.40    13273.29     75.69 o 
   3   1   3    30595.12    30080.49    140.90 o 
   4   1   3    18016.20    17492.45    106.65 o 
   5   1   3    13560.55    13417.26     92.73 o 
   6   1   3     5300.62     5012.69     51.46 o 
   7   1   3     2686.09     2913.27     55.61 o 
   8   1   3      173.36      155.80      9.54 o 
   9   1   3      115.02      142.73      9.29 o 
  10   1   3     1577.56     1422.65     61.98 o 
  11   1   3      245.48      228.52     16.50 o 
  12   1   3     3231.16     3327.69     58.27 o 
  13   1   3      174.21      208.18     19.70 o 
  14   1   3      683.64      626.36     28.08 o 
  15   1   3      134.49      124.51     26.64 o 
  16   1   3       12.49       43.29     22.11 o 
  17   1   3      295.56      304.66     23.86 o 
  18   1   3       39.35       62.99     18.58 o 
   0   2   3      261.22      102.69     65.81 o 
   1   2   3     1295.19     1074.78     20.23 o 
   2   2   3    13613.72    13568.52    102.75 o 
   3   2   3    19126.29    18795.84     97.33 o 
   4   2   3    25702.49    24878.19    142.39 o 
   5   2   3    26454.08    26947.09    100.59 o 
   6   2   3      325.90      308.24     13.05 o 
   7   2   3        9.46       26.27      5.78 o 
   8   2   3     1953.94     1915.40     51.75 o 
   9   2   3      370.79      305.18     18.50 o 
  10   2   3     2936.14     3191.99     67.42 o 
  11   2   3        2.41       18.59      4.69 o 
  12   2   3      628.83      683.91     24.15 o 
  13   2   3        0.17       32.07     14.47 o 
  14   2   3      113.98      136.05     24.19 o 
  15   2   3      888.38      892.11     47.70 o 
  16   2   3       44.24       96.40     18.32 o 
  17   2   3       18.78      135.14     18.13 o 
  18   2   3      154.39      134.38     17.36 o 
   1   3   3    19958.04    19466.14    103.19 o 
   2   3   3    11757.41    11073.75     66.58 o 
   3   3   3    10391.96     9804.25     76.89 o 
   4   3   3    16902.12    16400.92    111.03 o 
   5   3   3     1728.35     1740.46     38.91 o 
   6   3   3     7398.15     7157.93     76.95 o 
   7   3   3     1931.75     1923.80     56.72 o 
   8   3   3      193.99      217.66     12.28 o 
   9   3   3      991.94      956.63     42.87 o 
  10   3   3     6731.06     6689.62     96.09 o 
  11   3   3      305.44      241.62     17.52 o 
  12   3   3      121.09       95.33     11.83 o 
  13   3   3      354.75      341.29     19.79 o 
  14   3   3      152.84      217.10     18.62 o 
  15   3   3      223.34      214.87     17.92 o 
  16   3   3      116.31      103.03     28.84 o 
  17   3   3      119.96      185.09     23.00 o 
  18   3   3      238.46      248.36     25.04 o 
   0   4   3    97721.51    94745.57   1684.07 o 
   1   4   3    42814.98    42940.35    177.13 o 
   2   4   3     7327.79     6971.08     50.73 o 
   3   4   3     3838.33     3826.64     33.13 o 
   4   4   3      223.36      251.61     12.50 o 
   5   4   3     1974.86     2040.71     31.34 o 
   6   4   3    12395.59    12802.92    110.05 o 
   7   4   3    13757.60    13747.74    146.71 o 
   8   4   3       36.41       41.45      7.39 o 
   9   4   3     7516.83     7841.44    163.46 o 
  10   4   3       95.75      115.85     12.00 o 
  11   4   3     1088.54     1133.61     53.00 o 
  12   4   3       19.64       45.65     10.89 o 
  13   4   3      947.48      987.46     37.58 o 
  14   4   3      101.99      107.77     13.64 o 
  15   4   3      151.76      237.22     18.93 o 
  16   4   3       86.02      114.49     19.09 o 
  17   4   3       29.00       59.27     12.88 o 
  18   4   3        0.01       62.73     13.80 o 
   1   5   3     1027.32     1026.56     17.77 o 
   2   5   3     1870.22     1678.68     22.17 o 
   3   5   3    20213.88    19763.12     89.36 o 
   4   5   3     3735.76     3252.45     37.91 o 
   5   5   3     2775.93     2788.73     35.47 o 
   6   5   3       10.45       78.36      7.68 o 
   7   5   3    13045.45    13635.16    130.86 o 
   8   5   3     9465.34     9691.48    139.74 o 
   9   5   3       88.66      129.72     12.61 o 
  10   5   3        0.27       28.67     10.94 o 
  11   5   3     1112.31     1124.64     50.85 o 
  12   5   3     2296.92     2484.03     49.63 o 
  13   5   3      158.71      191.49     17.41 o 
  14   5   3      692.83      755.55     32.91 o 
  15   5   3      228.46      237.35     23.50 o 
  16   5   3       28.56       50.29      9.78 o 
  17   5   3       91.84      136.85     25.99 o 
   0   6   3     5565.62     5484.78     68.66 o 
   1   6   3     4451.61     4412.51     40.88 o 
   2   6   3    13252.57    13255.79     99.12 o 
   3   6   3      661.46      543.75     15.78 o 
   4   6   3      291.07      300.50     11.37 o 
   5   6   3     4207.05     3860.76     53.67 o 
   6   6   3       31.74       54.79      6.62 o 
   7   6   3      184.52      244.85     15.19 o 
   8   6   3      788.98      869.40     46.74 o 
   9   6   3      543.37      550.83     35.88 o 
  10   6   3     1624.84     1809.00     65.88 o 
  11   6   3     3838.04     3772.10    112.19 o 
  12   6   3      556.02      591.97     19.90 o 
  13   6   3        7.56       45.60     10.70 o 
  14   6   3      459.12      435.21     24.67 o 
  15   6   3       38.48       74.35     13.34 o 
  16   6   3      234.34      250.40     19.66 o 
  17   6   3      182.03      197.77     24.82 o 
   1   7   3      959.82     1313.95     22.71 o 
   2   7   3     9386.85     9375.06     79.94 o 
   3   7   3       89.90      127.42      6.09 o 
   4   7   3    13711.74    12713.55    115.67 o 
   5   7   3     1902.36     1828.48     48.73 o 
   6   7   3     3935.85     3845.14     70.28 o 
   7   7   3      134.36       88.49      9.40 o 
   8   7   3       45.06       26.45      6.52 o 
   9   7   3      303.27      335.36     23.09 o 
  10   7   3        0.53       21.16     18.66 o 
  11   7   3     1513.33     1416.04     56.85 o 
  12   7   3     1488.04     1629.95     52.98 o 
  13   7   3       47.15       85.23     14.47 o 
  14   7   3      798.50      878.62     37.60 o 
  15   7   3       46.71       75.38     13.53 o 
  16   7   3     1492.26     1357.04     69.68 o 
  17   7   3        8.77       36.81     10.34 o 
   0   8   3    29345.85    29674.04    718.52 o 
   1   8   3    17268.36    17023.86    165.38 o 
   2   8   3    10996.70    10219.89     81.05 o 
   3   8   3     1784.65     1838.45     30.63 o 
   4   8   3      282.90      343.48     14.14 o 
   5   8   3      167.86      220.84     11.77 o 
   6   8   3     4737.78     5025.64     72.22 o 
   7   8   3    11885.71    12868.73    134.93 o 
   8   8   3       47.81       68.25     15.27 o 
   9   8   3     2138.97     2248.10     99.73 o 
  10   8   3      166.89      218.37     18.92 o 
  11   8   3     1269.43     1338.87     41.98 o 
  12   8   3        2.91       65.49     12.38 o 
  13   8   3      452.22      447.68     21.99 o 
  14   8   3      512.26      569.83     30.14 o 
  15   8   3       98.30      122.11     16.51 o 
  16   8   3       62.61       71.95     12.65 o 
  17   8   3       17.26       59.52     12.09 o 
   1   9   3      585.15      556.70     19.17 o 
   2   9   3     3344.99     2906.93     46.11 o 
   3   9   3     8658.72     9287.11    108.16 o 
   4   9   3    47024.80    46908.57    389.70 o 
   5   9   3     9455.93     9324.18    110.77 o 
   6   9   3    14768.81    14326.83    124.87 o 
   7   9   3     3119.24     3061.14     82.65 o 
   8   9   3      911.01      929.39     53.78 o 
   9   9   3      102.60      105.03     12.34 o 
  10   9   3      426.31      444.62     33.93 o 
  11   9   3        0.21       28.01     11.85 o 
  12   9   3     1148.74     1185.50     47.29 o 
  13   9   3     2161.14     2179.38     77.44 o 
  14   9   3      215.48      247.82     19.26 o 
  15   9   3      108.47       85.12     32.19 o 
  16   9   3      137.85      133.32     15.16 o 
  17   9   3       39.96       57.99      9.94 o 
   0  10   3      714.16      777.39     31.89 o 
   1  10   3     1566.20     1528.94     40.23 o 
   2  10   3     2029.84     2027.10     48.01 o 
   3  10   3     3346.77     3756.24     55.17 o 
   4  10   3    11359.81    12261.27    105.02 o 
   5  10   3     2848.32     3102.50     68.78 o 
   6  10   3     1842.44     1768.57     52.07 o 
   7  10   3     2338.21     2515.64     82.40 o 
   8  10   3     4367.66     4531.90    104.16 o 
   9  10   3     3377.67     3387.77    109.00 o 
  10  10   3      589.10      594.20     25.13 o 
  11  10   3      414.79      471.07     24.05 o 
  12  10   3      626.91      662.50     28.02 o 
  13  10   3      236.08      283.44     20.33 o 
  14  10   3       62.79      104.72     17.57 o 
  15  10   3        2.50       58.58     13.58 o 
  16  10   3       32.80       53.38      8.66 o 
   1  11   3     4299.20     4341.81     66.70 o 
   2  11   3     7914.19     8309.18     89.50 o 
   3  11   3      314.09      336.45     16.76 o 
   4  11   3      240.52      211.72     12.71 o 
   5  11   3     1489.03     1540.93     53.76 o 
   6  11   3      537.17      562.38     29.67 o 
   7  11   3      848.31      972.29     47.06 o 
   8  11   3     3500.24     3560.80    109.87 o 
   9  11   3      219.51      185.44     16.21 o 
  10  11   3     8863.99     9146.74    137.70 o 
  11  11   3     2057.44     2138.30     63.30 o 
  12  11   3      283.01      327.60     29.30 o 
  13  11   3       13.70       59.11     14.24 o 
  14  11   3      175.40      228.44     18.34 o 
  15  11   3       11.54       63.61     10.48 o 
  16  11   3      461.57      393.00     26.95 o 
   0  12   3      229.64      222.07     18.71 o 
   1  12   3    10250.82    10566.07    111.25 o 
   2  12   3      352.32      386.62     49.41 o 
   3  12   3       43.00       28.98      4.96 o 
   4  12   3     1859.10     1757.17     58.39 o 
   5  12   3     2046.14     2037.79     65.62 o 
   6  12   3        5.36       23.10      5.14 o 
   7  12   3      597.88      606.85     30.72 o 
   8  12   3     2516.28     2459.28     72.41 o 
   9  12   3     1795.95     1678.18     86.63 o 
  10  12   3       43.49       39.81     20.89 o 
  11  12   3       48.05       69.14     12.67 o 
  12  12   3      603.75      688.43     32.81 o 
  13  12   3        7.24       32.84     10.73 o 
  14  12   3       56.45      120.70     27.62 o 
  15  12   3       23.72       48.33     13.57 o 
  16  12   3       24.53       48.50     11.35 o 
   1  13   3       64.39       44.28      7.02 o 
   2  13   3     3979.17     3863.05     84.70 o 
   3  13   3     3910.85     3527.45     85.78 o 
   4  13   3      206.73      125.24     10.62 o 
   5  13   3      673.50      668.10     38.32 o 
   6  13   3     1662.75     1602.57     60.02 o 
   7  13   3       99.96       80.40      9.05 o 
   8  13   3     1905.42     2108.59     83.21 o 
   9  13   3       82.34       99.92     17.47 o 
  10  13   3     1053.97      987.77     38.82 o 
  11  13   3        9.46       64.25     14.36 o 
  12  13   3     1982.35     2153.70     83.73 o 
  13  13   3       59.39       83.27     15.19 o 
  14  13   3       27.60       55.34     13.93 o 
  15  13   3      556.84      482.28     27.31 o 
   0  14   3     3312.44     2927.97     99.16 o 
   1  14   3       47.79       58.11     10.28 o 
   2  14   3      151.39      143.55     12.74 o 
   3  14   3      717.41      705.60     40.23 o 
   4  14   3      622.05      612.02     38.62 o 
   5  14   3     7061.86     7125.21    126.66 o 
   6  14   3     9593.03     9607.69    151.10 o 
   7  14   3     1213.03     1150.74     47.20 o 
   8  14   3     2998.27     3117.02     56.13 o 
   9  14   3      856.03      907.96     37.85 o 
  10  14   3     1737.71     1749.98     59.16 o 
  11  14   3       92.02      130.78     16.42 o 
  12  14   3      261.52      255.90     22.03 o 
  13  14   3      334.56      295.50     22.80 o 
  14  14   3       19.23       64.13     13.12 o 
  15  14   3       52.98       99.81     17.72 o 
   1  15   3     1513.99     1536.17     70.08 o 
   2  15   3       78.42      110.98     19.25 o 
   3  15   3      125.86      128.81     11.94 o 
   4  15   3      755.70      774.98     40.61 o 
   5  15   3     1473.87     1371.39     68.22 o 
   6  15   3      365.58      299.66     19.83 o 
   7  15   3     1079.48     1233.83     31.41 o 
   8  15   3      265.67      295.13     21.37 o 
   9  15   3        0.06       40.18     13.17 o 
  10  15   3      991.89     1121.16     44.40 o 
  11  15   3      754.38      812.19     32.00 o 
  12  15   3     1087.27     1174.02     58.41 o 
  13  15   3       25.01       54.32     13.76 o 
  14  15   3       34.16       75.39     11.66 o 
  15  15   3      117.60       97.87     17.44 o 
   0  16   3      391.07      385.43     42.78 o 
   1  16   3     4104.27     3917.65    110.06 o 
   2  16   3     8533.01     8295.39    123.41 o 
   3  16   3     8109.58     8080.14    127.12 o 
   4  16   3       27.84       29.14      7.42 o 
   5  16   3      145.71      196.68     19.34 o 
   6  16   3     1637.29     1714.15     46.60 o 
   7  16   3      163.06      193.23     15.35 o 
   8  16   3     4167.75     4382.15    108.49 o 
   9  16   3      978.44     1074.03     47.69 o 
  10  16   3      666.07      760.37     32.71 o 
  11  16   3       45.20      125.12     17.37 o 
  12  16   3      428.73      378.75     22.50 o 
  13  16   3       80.54      110.52     18.12 o 
  14  16   3        5.07       66.35     16.69 o 
   1  17   3     2227.41     2223.45     57.29 o 
   2  17   3    16877.25    17135.73    253.77 o 
   3  17   3     6033.20     6166.97    120.25 o 
   4  17   3    15695.09    16234.21    188.53 o 
   5  17   3     2683.83     2759.52     46.91 o 
   6  17   3    10894.39    11394.54    131.19 o 
   7  17   3      192.27      205.69     17.16 o 
   8  17   3      802.71      744.25     40.45 o 
   9  17   3        2.96       36.72     14.19 o 
  10  17   3      576.02      646.52     32.09 o 
  11  17   3      286.12      308.09     23.84 o 
  12  17   3      378.72      368.89     24.37 o 
  13  17   3      299.47      203.67     17.22 o 
  14  17   3      351.23      375.41     24.35 o 
   0  18   3     3612.06     3750.30     93.46 o 
   1  18   3      990.24      970.94     36.11 o 
   2  18   3     3106.57     3190.07     56.72 o 
   3  18   3     1657.58     1544.26     33.45 o 
   4  18   3      728.95      792.96     33.75 o 
   5  18   3        2.20       38.32      8.42 o 
   6  18   3     1997.94     1935.81     44.02 o 
   7  18   3      578.34      623.58     28.56 o 
   8  18   3     3025.01     3069.49     68.25 o 
   9  18   3     1144.24     1145.81     71.28 o 
  10  18   3      688.67      712.44     45.68 o 
  11  18   3       28.53       76.91     15.20 o 
  12  18   3     1676.75     1643.46     98.93 o 
  13  18   3       47.13       79.85     10.23 o 
   1  19   3      264.88      331.68     21.85 o 
   2  19   3     3421.04     3520.92     49.02 o 
   3  19   3      558.79      532.99     40.29 o 
   4  19   3      211.51      222.63     16.30 o 
   5  19   3      475.53      477.07     25.47 o 
   6  19   3      544.72      564.72     28.97 o 
   7  19   3      163.75      146.93     16.18 o 
   8  19   3     1095.55     1069.31     46.37 o 
   9  19   3        2.19       37.32     22.19 o 
  10  19   3     1139.65     1141.77     58.42 o 
  11  19   3       11.10       58.75     11.80 o 
  12  19   3      512.60      429.63     28.34 o 
   0  20   3     1322.85     1335.15     71.46 o 
   1  20   3       15.28       55.65      9.45 o 
   2  20   3      558.89      603.51     25.84 o 
   3  20   3        0.49       39.89      9.38 o 
   4  20   3     3885.64     4150.72     51.85 o 
   5  20   3      302.09      359.59     22.06 o 
   6  20   3     2731.63     2892.21     59.29 o 
   7  20   3     1110.62      971.97     49.26 o 
   8  20   3       66.64       87.25     14.85 o 
   9  20   3      567.64      521.62     35.02 o 
  10  20   3      227.32      206.29     14.85 o 
  11  20   3       31.60       61.98     11.73 o 
  12  20   3      387.93      311.21     29.69 o 
   1  21   3        0.03       45.29      8.52 o 
   2  21   3      281.74      344.87     24.88 o 
   3  21   3     1932.09     1955.21     78.39 o 
   4  21   3      537.56      542.00     26.78 o 
   5  21   3      171.45      113.44     13.38 o 
   6  21   3      316.26      313.30     21.39 o 
   7  21   3      362.26      350.71     28.02 o 
   8  21   3      217.46      181.74     21.03 o 
   9  21   3      514.43      501.50     33.14 o 
  10  21   3       98.82      140.55     14.62 o 
  11  21   3      259.97      275.06     20.16 o 
   0  22   3     1010.30      955.73     73.02 o 
   1  22   3        5.08       33.10      8.57 o 
   2  22   3      247.48      218.70     20.58 o 
   3  22   3      509.29      532.93     37.77 o 
   4  22   3      981.43      860.90     37.97 o 
   5  22   3     1122.06      933.36     48.76 o 
   6  22   3      249.63      288.79     24.83 o 
   7  22   3      259.61      235.04     30.76 o 
   8  22   3       51.08       71.15     15.07 o 
   9  22   3       52.96       68.56     13.35 o 
  10  22   3       45.35       51.07     13.45 o 
   1  23   3     1032.78     1024.20     46.12 o 
   2  23   3      352.79      355.65     23.39 o 
   3  23   3       43.55       47.84     11.85 o 
   4  23   3      906.16      875.21     40.52 o 
   5  23   3      478.55      466.01     27.38 o 
   6  23   3        4.10       58.90     14.44 o 
   7  23   3      371.83      382.27     24.35 o 
   8  23   3     2392.09     2159.41    125.84 o 
   9  23   3     1241.20      945.74     67.23 o 
   0  24   3      661.34      578.57     46.38 o 
   1  24   3        0.46       42.56     11.07 o 
   2  24   3      152.24      202.69     16.03 o 
   3  24   3       32.83       43.99      9.31 o 
   4  24   3       58.41       60.96     12.34 o 
   5  24   3       13.48       40.90     17.25 o 
   6  24   3      351.49      364.72     39.09 o 
   7  24   3       49.51       63.86     10.68 o 
   8  24   3      129.21      102.31     15.31 o 
   1  25   3      570.37      531.15     31.00 o 
   2  25   3     4091.35     4303.27     75.95 o 
   3  25   3     1658.53     1649.75     59.59 o 
   4  25   3     1943.30     1907.82     94.01 o 
   5  25   3      463.59      445.80     32.86 o 
   6  25   3     1841.96     1735.17     82.89 o 
   0  26   3      438.02      431.31     42.51 o 
   1  26   3       34.59       56.57     11.17 o 
   2  26   3      305.83      304.87     30.81 o 
   3  26   3       11.51       68.73      9.89 o 
   4  26   3       64.53       91.51     17.35 o 
   5  26   3      254.15      243.98     25.31 o 
   1  27   3      392.86      365.81     27.53 o 
   0   0   4     8745.45     5362.16    184.41 o 
   1   0   4    63499.40    61006.20    293.95 o 
   2   0   4     9066.25     8731.14     82.28 o 
   3   0   4    10320.21    10004.96     85.73 o 
   4   0   4     2592.79     2547.65     34.57 o 
   5   0   4    11268.85    11404.17    116.25 o 
   6   0   4    55675.27    58904.54    251.66 o 
   7   0   4     2670.84     2487.75     71.43 o 
   8   0   4     7728.93     7501.07    148.59 o 
   9   0   4     1146.24     1348.80     69.35 o 
  10   0   4     3125.15     3081.09     93.49 o 
  11   0   4     4318.16     4236.22    113.11 o 
  12   0   4     7374.46     7150.33    146.00 o 
  13   0   4     8451.29     8494.49    132.29 o 
  14   0   4       62.48       64.89     23.51 o 
  15   0   4      870.07      795.80     44.54 o 
  16   0   4       34.36       77.86     32.83 o 
  17   0   4        8.23       38.28     60.99 o 
  18   0   4      127.06      135.26     28.64 o 
   1   1   4      617.89      553.54     20.77 o 
   2   1   4    12549.31    12640.34     65.84 o 
   3   1   4    22479.47    23043.91     98.32 o 
   4   1   4    20983.23    21953.46    116.35 o 
   5   1   4    10728.33    11267.83     81.39 o 
   6   1   4    33243.75    34167.93    146.20 o 
   7   1   4     2861.57     2722.78     52.79 o 
   8   1   4     7117.71     6944.57     81.07 o 
   9   1   4      502.71      505.15     32.01 o 
  10   1   4      118.75      132.07     10.53 o 
  11   1   4      568.69      530.26     29.92 o 
  12   1   4     1547.98     1641.31     33.81 o 
  13   1   4     1070.26      998.44     32.29 o 
  14   1   4        0.22       55.61     14.48 o 
  15   1   4      308.15      342.12     28.84 o 
  16   1   4      170.34      279.02     65.43 o 
  17   1   4        0.26       72.88     14.82 o 
  18   1   4      365.69      393.12     41.69 o 
   0   2   4     2064.57     1870.16     48.06 o 
   1   2   4      746.81      760.32     15.76 o 
   2   2   4     3657.42     3704.37     32.42 o 
   3   2   4    45085.76    45257.75    176.02 o 
   4   2   4    12275.09    12629.35     79.04 o 
   5   2   4     8634.88     8594.80     68.49 o 
   6   2   4      170.25      197.21      9.05 o 
   7   2   4     2213.11     1952.14     49.37 o 
   8   2   4      480.74      471.86     21.41 o 
   9   2   4       22.98       46.42      5.58 o 
  10   2   4      248.50      222.56     14.27 o 
  11   2   4     2595.16     2573.89     93.17 o 
  12   2   4       32.29       52.54      9.07 o 
  13   2   4     1542.64     1561.32     31.28 o 
  14   2   4     2383.04     2578.29     49.51 o 
  15   2   4       18.17       78.08     14.24 o 
  16   2   4      802.88      781.83     58.78 o 
  17   2   4        0.44       63.98     17.09 o 
  18   2   4       17.81       81.76     14.76 o 
   1   3   4    20165.82    19602.94    126.43 o 
   2   3   4     7488.72     7212.78     53.21 o 
   3   3   4      300.95      302.12     10.23 o 
   4   3   4    12442.17    11916.77     82.26 o 
   5   3   4       61.27       45.93      3.92 o 
   6   3   4     2828.54     2583.97     45.02 o 
   7   3   4     1627.60     1657.73     56.56 o 
   8   3   4      629.92      601.94     29.18 o 
   9   3   4      156.23      182.43     11.33 o 
  10   3   4      827.41      674.68     36.26 o 
  11   3   4      140.86      206.21     14.48 o 
  12   3   4      370.16      390.15     24.12 o 
  13   3   4     1724.77     1801.25     38.75 o 
  14   3   4       43.40       55.67     14.25 o 
  15   3   4      178.75      218.74     24.85 o 
  16   3   4      161.85      209.25     30.58 o 
  17   3   4      787.12      663.74     53.99 o 
  18   3   4      480.78      514.05     53.17 o 
   0   4   4    50129.39    47651.54   1236.27 o 
   1   4   4    37964.16    36005.45    331.82 o 
   2   4   4      252.06      186.69      7.63 o 
   3   4   4     1833.44     1840.81     23.13 o 
   4   4   4     3094.12     2797.19     25.61 o 
   5   4   4     2464.62     2396.67     32.09 o 
   6   4   4      424.51      525.00     24.47 o 
   7   4   4    17294.96    18162.55    206.34 o 
   8   4   4     1664.31     1521.11     55.90 o 
   9   4   4     3447.39     3617.75     77.21 o 
  10   4   4     3891.38     3797.45     95.76 o 
  11   4   4     1534.14     1400.79     64.23 o 
  12   4   4      102.30       73.92     13.39 o 
  13   4   4     2461.18     2423.92     44.94 o 
  14   4   4      213.65      273.04     22.23 o 
  15   4   4      629.57      713.93     39.35 o 
  16   4   4      340.38      312.13     25.00 o 
  17   4   4     1008.06      948.38     54.19 o 
   1   5   4     2148.96     1991.42     23.84 o 
   2   5   4     5659.74     5779.58     52.01 o 
   3   5   4        5.54       27.71      3.72 o 
   4   5   4       67.61       36.40      3.73 o 
   5   5   4     9034.66     9011.85    104.43 o 
   6   5   4     2226.66     2025.36     60.93 o 
   7   5   4     2007.36     2135.08     56.06 o 
   8   5   4     9107.89     9301.80    132.98 o 
   9   5   4      232.08      300.24     22.04 o 
  10   5   4     1644.39     1556.44     55.46 o 
  11   5   4     2041.64     2073.42     57.17 o 
  12   5   4     1713.62     1605.20     42.82 o 
  13   5   4     2357.04     2123.47     93.40 o 
  14   5   4      167.03      241.28     25.59 o 
  15   5   4       97.26      122.47     17.08 o 
  16   5   4       26.75       56.35     13.20 o 
  17   5   4        0.25       67.68     14.28 o 
   0   6   4     1176.42     1123.67     39.98 o 
   1   6   4    10041.72    10065.36     92.73 o 
   2   6   4      991.49     1061.48     22.59 o 
   3   6   4    10512.09     9973.04     72.81 o 
   4   6   4    13671.48    13683.59     95.26 o 
   5   6   4    14992.18    15623.89    110.04 o 
   6   6   4     3667.32     3649.95     62.47 o 
   7   6   4     3992.54     3898.47     78.31 o 
   8   6   4      622.89      665.58     35.78 o 
   9   6   4     3754.52     3667.18     79.08 o 
  10   6   4      774.68      845.58     45.81 o 
  11   6   4       17.62       40.85      9.85 o 
  12   6   4     6604.22     6761.57    104.77 o 
  13   6   4      407.25      519.28     34.35 o 
  14   6   4     2562.82     2600.57     59.01 o 
  15   6   4      641.93      598.95     27.30 o 
  16   6   4     1184.72     1156.23     52.45 o 
  17   6   4      169.55      149.74     31.29 o 
   1   7   4    32999.61    33026.26    287.63 o 
   2   7   4     3993.04     4062.14     46.06 o 
   3   7   4     5897.61     6033.38     49.07 o 
   4   7   4     8433.43     8447.41     73.80 o 
   5   7   4     1405.73     1189.72     44.28 o 
   6   7   4     3259.56     3468.43     74.89 o 
   7   7   4       92.28      118.88     13.71 o 
   8   7   4     1752.99     1793.46     78.99 o 
   9   7   4      656.13      701.86     40.10 o 
  10   7   4     2061.85     2062.80     70.37 o 
  11   7   4      204.97      251.11     17.46 o 
  12   7   4      170.07      178.26     16.84 o 
  13   7   4      920.65      957.71     40.98 o 
  14   7   4      914.60      886.87     47.64 o 
  15   7   4       29.81       72.99     13.65 o 
  16   7   4       50.68       45.05     15.49 o 
  17   7   4      251.76      251.52     22.85 o 
   0   8   4    32308.36    30284.65    296.81 o 
   1   8   4     1204.27     1282.56     32.91 o 
   2   8   4     4267.40     3871.09     42.93 o 
   3   8   4     6956.94     6633.93     55.40 o 
   4   8   4     3775.76     4209.62     50.83 o 
   5   8   4     1517.63     1399.13     55.98 o 
   6   8   4      781.65      679.02     52.00 o 
   7   8   4      719.14      626.06     33.29 o 
   8   8   4     5907.52     5960.73    104.62 o 
   9   8   4       34.44       24.33     11.69 o 
  10   8   4     1506.59     1574.63     68.73 o 
  11   8   4     1476.45     1341.02     44.61 o 
  12   8   4      161.33      186.88     21.33 o 
  13   8   4      327.93      328.54     22.54 o 
  14   8   4        7.46       46.54     13.09 o 
  15   8   4        0.07       59.45     12.24 o 
  16   8   4      260.26      293.63     22.40 o 
  17   8   4       33.65       41.57     12.66 o 
   1   9   4      367.02      443.83     15.09 o 
   2   9   4      993.87     1213.82     34.05 o 
   3   9   4       29.29       37.18      5.04 o 
   4   9   4      475.17      444.98     20.49 o 
   5   9   4    18625.75    19244.30    182.86 o 
   6   9   4     3941.68     3952.38     66.87 o 
   7   9   4        3.07       29.84      7.28 o 
   8   9   4      592.89      524.67     30.76 o 
   9   9   4     2132.48     2152.28     66.79 o 
  10   9   4      334.79      358.41     27.22 o 
  11   9   4        6.31       37.32     17.36 o 
  12   9   4     1681.75     1700.59     53.50 o 
  13   9   4     1788.98     1625.57     71.93 o 
  14   9   4      163.26      135.49     17.25 o 
  15   9   4       96.65      119.86     15.81 o 
  16   9   4      233.88      209.70     23.77 o 
  17   9   4      109.19      125.83     19.62 o 
   0  10   4     2240.04     1971.35     66.84 o 
   1  10   4     9241.11     9497.76     98.89 o 
   2  10   4      116.09      217.24     11.39 o 
   3  10   4      199.36      256.93     13.40 o 
   4  10   4    25770.84    26288.08    246.47 o 
   5  10   4     1430.90     1498.36     49.97 o 
   6  10   4      484.60      510.94     30.55 o 
   7  10   4        5.53       28.23      6.15 o 
   8  10   4     1176.66     1071.21     56.11 o 
   9  10   4      700.22      641.65     41.55 o 
  10  10   4      343.80      391.12     23.61 o 
  11  10   4     2163.79     2354.68     50.15 o 
  12  10   4      596.17      620.89     33.41 o 
  13  10   4        1.39       36.84     13.94 o 
  14  10   4     2371.12     2447.91    102.36 o 
  15  10   4       87.32       86.34     13.30 o 
  16  10   4     2279.49     1962.75    111.77 o 
   1  11   4     8468.28     8777.94    108.86 o 
   2  11   4     7524.81     6744.17     80.67 o 
   3  11   4       20.72       52.66      6.02 o 
   4  11   4      149.05      180.24     12.50 o 
   5  11   4      267.70      288.48     16.28 o 
   6  11   4      749.12      805.70     37.25 o 
   7  11   4      351.58      412.45     23.11 o 
   8  11   4     1001.90      834.75     41.42 o 
   9  11   4      866.05      895.90     42.13 o 
  10  11   4     1616.79     1628.83     88.27 o 
  11  11   4      158.98      225.36     17.78 o 
  12  11   4      531.82      529.17     29.32 o 
  13  11   4      828.11      863.28     36.11 o 
  14  11   4       24.62       57.13     11.88 o 
  15  11   4      109.18      100.98     15.30 o 
  16  11   4      445.62      445.30     31.97 o 
   0  12   4     5972.43     6062.50    163.25 o 
   1  12   4     3511.06     3614.58     64.78 o 
   2  12   4    14137.89    13796.87    116.67 o 
   3  12   4     2037.41     2214.71     59.97 o 
   4  12   4     3720.52     3707.99     60.34 o 
   5  12   4        3.55       22.57      5.27 o 
   6  12   4     1002.38      863.82     42.55 o 
   7  12   4     5928.33     5957.21    104.97 o 
   8  12   4       53.03       48.79     11.38 o 
   9  12   4     1735.50     1584.88     92.79 o 
  10  12   4        9.50       16.71      8.81 o 
  11  12   4        4.70       34.81     13.29 o 
  12  12   4        1.85       42.48     11.70 o 
  13  12   4     3015.00     3054.06     73.65 o 
  14  12   4      366.92      415.90     27.99 o 
  15  12   4      331.24      344.66     21.87 o 
  16  12   4      157.50      181.70     27.40 o 
   1  13   4      249.82      243.71     13.81 o 
   2  13   4      831.89      874.85     38.56 o 
   3  13   4     3119.40     3019.09    101.48 o 
   4  13   4     1042.23      887.24     41.81 o 
   5  13   4       23.18       31.94      8.51 o 
   6  13   4     2273.14     2393.64     74.24 o 
   7  13   4      347.49      365.34     24.60 o 
   8  13   4      719.72      777.14     38.38 o 
   9  13   4      343.51      391.46     24.37 o 
  10  13   4     3050.79     3529.78     70.08 o 
  11  13   4        6.25       71.48     14.68 o 
  12  13   4      112.67      176.59     20.72 o 
  13  13   4      322.94      342.67     25.02 o 
  14  13   4        7.51       68.72     13.23 o 
  15  13   4       31.82       56.12      9.94 o 
   0  14   4      597.03      582.44     61.08 o 
   1  14   4      470.65      586.38     32.06 o 
   2  14   4      356.79      414.06     24.75 o 
   3  14   4     5075.85     4731.99    104.95 o 
   4  14   4      369.53      471.94     27.41 o 
   5  14   4      420.57      407.67     27.83 o 
   6  14   4    14870.86    14513.12    175.07 o 
   7  14   4        0.62       24.85      9.90 o 
   8  14   4        0.19       44.14     13.68 o 
   9  14   4      292.35      340.87     17.98 o 
  10  14   4      790.09      863.26     36.04 o 
  11  14   4      336.92      373.32     27.16 o 
  12  14   4     1430.62     1406.49     70.40 o 
  13  14   4       42.51       91.94     13.38 o 
  14  14   4      840.37      801.47     44.54 o 
  15  14   4      160.49      153.17     23.95 o 
   1  15   4     4702.25     4385.22     99.03 o 
   2  15   4       33.17       28.38      9.30 o 
   3  15   4        2.99       13.08      9.20 o 
   4  15   4     1563.61     1525.07     56.24 o 
   5  15   4     1061.36     1168.36     51.06 o 
   6  15   4     8611.66     8452.24    121.13 o 
   7  15   4      457.08      525.30     29.54 o 
   8  15   4     2666.00     2766.58     84.58 o 
   9  15   4       71.81       68.73     10.39 o 
  10  15   4     3811.33     3966.22     60.54 o 
  11  15   4      117.43      169.11     27.01 o 
  12  15   4      149.12      214.53     17.84 o 
  13  15   4     1546.93     1461.32    121.20 o 
  14  15   4      226.29      194.29     19.55 o 
  15  15   4        0.18       65.88     20.89 o 
   0  16   4     7416.65     7972.94    166.61 o 
   1  16   4     1317.92     1487.34     50.16 o 
   2  16   4     9947.20     9865.60    145.19 o 
   3  16   4     4192.77     4350.62    123.75 o 
   4  16   4       88.71      108.83     13.57 o 
   5  16   4     1452.15     1428.46     34.33 o 
   6  16   4        0.13       37.36     14.93 o 
   7  16   4      112.90      119.68     11.63 o 
   8  16   4     2918.57     3032.06     62.08 o 
   9  16   4     6843.40     7097.49    109.25 o 
  10  16   4      855.80      933.83     47.61 o 
  11  16   4     2904.87     3074.06    116.25 o 
  12  16   4     2349.21     2432.91     98.96 o 
  13  16   4       40.79      106.32     16.65 o 
  14  16   4      115.51      133.37     13.46 o 
   1  17   4     1614.37     1793.86     60.58 o 
   2  17   4     4623.47     4328.58    139.38 o 
   3  17   4     1240.07     1235.99     38.06 o 
   4  17   4       84.95       75.39     10.90 o 
   5  17   4      116.54       73.67     11.04 o 
   6  17   4      408.28      443.04     21.22 o 
   7  17   4       49.28       56.51     14.86 o 
   8  17   4      913.06      868.06     44.58 o 
   9  17   4      263.68      295.86     25.05 o 
  10  17   4      421.21      389.26     23.98 o 
  11  17   4      666.63      728.87     51.83 o 
  12  17   4        0.09       39.12     14.31 o 
  13  17   4       37.85       81.17     15.88 o 
  14  17   4      535.64      508.39     37.20 o 
   0  18   4      204.35      236.48     28.57 o 
   1  18   4     3194.28     3129.75     63.28 o 
   2  18   4     1591.45     1643.65     47.73 o 
   3  18   4       19.14       44.85     10.73 o 
   4  18   4       37.89       53.23      8.45 o 
   5  18   4      713.61      771.14     32.14 o 
   6  18   4     1097.87     1068.17     30.34 o 
   7  18   4       58.58       77.26     12.81 o 
   8  18   4     2983.52     3192.94     69.73 o 
   9  18   4     2410.07     2667.91     70.14 o 
  10  18   4      248.91      244.67     19.83 o 
  11  18   4     2008.27     1998.38     56.38 o 
  12  18   4        5.76       57.69     11.18 o 
  13  18   4        9.81       37.07     13.00 o 
   1  19   4      523.12      609.74     31.19 o 
   2  19   4      659.08      702.64     29.15 o 
   3  19   4      258.43      326.75     20.45 o 
   4  19   4       29.28       52.12      9.64 o 
   5  19   4       85.90      137.80     17.39 o 
   6  19   4       19.78       42.57      8.29 o 
   7  19   4     1359.74     1261.63     57.20 o 
   8  19   4     1713.56     1693.73     74.63 o 
   9  19   4      595.97      477.64     28.63 o 
  10  19   4      489.95      431.67     25.75 o 
  11  19   4      396.40      369.13     23.80 o 
  12  19   4      117.38       59.17     16.05 o 
   0  20   4     7377.55     7488.67    116.60 o 
   1  20   4     1944.08     1899.63     55.86 o 
   2  20   4     2527.04     2561.96     70.13 o 
   3  20   4     3978.53     4143.16     64.88 o 
   4  20   4      441.61      483.78     25.90 o 
   5  20   4      115.66      117.33     16.77 o 
   6  20   4       55.85       72.53     13.08 o 
   7  20   4        5.95       27.88     11.76 o 
   8  20   4       15.52       54.95     11.36 o 
   9  20   4      391.78      423.08     23.49 o 
  10  20   4        1.90       47.79     17.57 o 
  11  20   4      176.66      215.32     37.95 o 
  12  20   4      547.39      369.18     26.88 o 
   1  21   4        5.04       46.28      9.65 o 
   2  21   4       47.45       88.86     11.31 o 
   3  21   4        5.23       26.68      9.35 o 
   4  21   4      104.99      123.77     14.14 o 
   5  21   4        7.63       28.60      9.55 o 
   6  21   4        3.53       43.20      9.62 o 
   7  21   4        7.87       30.96     12.57 o 
   8  21   4      273.24      279.54     23.61 o 
   9  21   4       88.96       83.90     24.68 o 
  10  21   4      196.02      216.04     22.70 o 
  11  21   4      356.28      249.71     21.62 o 
   0  22   4     1460.77     1557.78     84.14 o 
   1  22   4      265.10      252.30     17.57 o 
   2  22   4      199.78      226.80     16.01 o 
   3  22   4       92.47      123.89     13.74 o 
   4  22   4     1719.51     1674.43     60.21 o 
   5  22   4       38.41       64.49     12.19 o 
   6  22   4        1.04       42.48     14.01 o 
   7  22   4     1045.66      927.50     71.27 o 
   8  22   4       67.68       60.02     17.66 o 
   9  22   4     1084.09      982.28     66.55 o 
  10  22   4       15.77       59.72     13.40 o 
   1  23   4       90.12      125.98     24.34 o 
   2  23   4      423.73      396.80     22.90 o 
   3  23   4      526.48      494.17     33.77 o 
   4  23   4       18.69       38.00      9.33 o 
   5  23   4      357.71      376.40     22.02 o 
   6  23   4        6.46       16.90      9.83 o 
   7  23   4      275.25      185.70     17.87 o 
   8  23   4       36.15       38.69     12.26 o 
   9  23   4      490.10      382.78     27.86 o 
   0  24   4     1368.81     1215.31     73.46 o 
   1  24   4      219.49      305.07     23.25 o 
   2  24   4      132.88       93.05     14.51 o 
   3  24   4        0.44       44.02     10.11 o 
   4  24   4        0.01       35.73      9.79 o 
   5  24   4      654.53      983.63    142.99 o 
   6  24   4        2.66       41.41     13.00 o 
   7  24   4      155.75      111.63     17.06 o 
   8  24   4     1692.61     1609.86     96.85 o 
   1  25   4        3.45       32.50     11.76 o 
   2  25   4        3.70       49.01     10.80 o 
   3  25   4      749.96      636.56     40.99 o 
   4  25   4        4.08       37.78      9.72 o 
   5  25   4      632.05      603.30     45.72 o 
   6  25   4      244.88      187.60     47.45 o 
   0  26   4       16.84       57.95     13.84 o 
   1  26   4       13.98       59.67      9.34 o 
   2  26   4      107.83       92.16     15.27 o 
   3  26   4      537.73      510.18     41.39 o 
   4  26   4       26.42       81.34     13.93 o 
   1   1   5     3904.89     4151.07     35.07 o 
   2   1   5    15432.83    15540.54     76.47 o 
   3   1   5    24567.64    23759.09    124.43 o 
   4   1   5     9108.44     8741.40     57.38 o 
   5   1   5     7621.93     7426.31     61.62 o 
   6   1   5    16856.34    17241.53    110.19 o 
   7   1   5    62818.44    63133.51    371.67 o 
   8   1   5     2997.33     3044.51     53.62 o 
   9   1   5     8764.07     9052.09    107.79 o 
  10   1   5     1077.27     1157.77     56.16 o 
  11   1   5      387.48      425.65     28.23 o 
  12   1   5      549.79      606.45     28.45 o 
  13   1   5      100.04      108.88     10.83 o 
  14   1   5      195.06      244.59     19.14 o 
  15   1   5      107.97      169.89     19.46 o 
  16   1   5       21.50       64.61     16.16 o 
  17   1   5       21.76       30.91     37.23 o 
  18   1   5        2.10       29.74     11.69 o 
   0   2   5     2609.04     2456.51     37.50 o 
   1   2   5       44.51      132.88      6.22 o 
   2   2   5    22828.81    21647.67    157.68 o 
   3   2   5    21473.63    21644.69     99.38 o 
   4   2   5     3117.08     2827.56     25.16 o 
   5   2   5       90.94       57.34      4.39 o 
   6   2   5     4979.61     5390.98     55.70 o 
   7   2   5      213.70      251.66     15.68 o 
   8   2   5     1885.03     1880.64     48.58 o 
   9   2   5       47.05       58.14      8.49 o 
  10   2   5      170.62      259.36     17.76 o 
  11   2   5     3813.16     3729.86    105.32 o 
  12   2   5     4779.09     4972.57     84.75 o 
  13   2   5     1218.53     1220.69     36.43 o 
  14   2   5      149.68      143.08     16.46 o 
  15   2   5      575.57      550.73     32.15 o 
  16   2   5      394.07      448.24     42.00 o 
  17   2   5     1296.85     1210.51     71.19 o 
  18   2   5      215.83      227.27     29.61 o 
   1   3   5     4731.08     4794.78     41.79 o 
   2   3   5       53.34       69.23      5.13 o 
   3   3   5     8971.03     7774.20     56.58 o 
   4   3   5     5428.39     5243.75     46.58 o 
   5   3   5      944.36      838.02     23.45 o 
   6   3   5        4.01       28.90      4.07 o 
   7   3   5        5.09       63.93      5.91 o 
   8   3   5     4050.06     4357.17     55.59 o 
   9   3   5       41.37       45.61      6.95 o 
  10   3   5     6421.87     6469.82     94.62 o 
  11   3   5     1247.56     1241.66     55.77 o 
  12   3   5     1818.87     1848.67     59.92 o 
  13   3   5       64.05       72.14     14.53 o 
  14   3   5       47.71       69.66     10.82 o 
  15   3   5     2214.48     2122.37     50.05 o 
  16   3   5      190.44      277.31     21.10 o 
  17   3   5      777.81      708.65     48.68 o 
   0   4   5     2980.47     2673.42     45.97 o 
   1   4   5     3758.88     3801.99     38.03 o 
   2   4   5       20.12       33.76      2.96 o 
   3   4   5     4544.58     4414.81     38.84 o 
   4   4   5     1894.03     2033.32     27.94 o 
   5   4   5     1577.37     1565.67     33.03 o 
   6   4   5     3638.62     3726.38     45.04 o 
   7   4   5    11408.38    11742.01    110.55 o 
   8   4   5     2679.77     2678.84     60.84 o 
   9   4   5     7281.84     6924.21    128.30 o 
  10   4   5      306.65      308.49     21.33 o 
  11   4   5      860.23      775.67     50.97 o 
  12   4   5      345.94      300.37     19.40 o 
  13   4   5      117.07      118.65     13.80 o 
  14   4   5      452.91      489.52     25.90 o 
  15   4   5       82.41       94.86     16.95 o 
  16   4   5      251.23      236.64     25.42 o 
  17   4   5        1.84       51.08     17.10 o 
   1   5   5       85.31       60.62      4.48 o 
   2   5   5    23092.95    23126.10    171.18 o 
   3   5   5     2097.88     2023.34     26.68 o 
   4   5   5     1151.88     1343.47     32.89 o 
   5   5   5     1414.69     1658.71     40.62 o 
   6   5   5      273.90      292.02     15.99 o 
   7   5   5     3095.15     2742.41     68.46 o 
   8   5   5     2370.74     2407.58     85.22 o 
   9   5   5     2068.72     2034.68     77.39 o 
  10   5   5     2962.14     2900.89     92.72 o 
  11   5   5      471.72      432.48     34.86 o 
  12   5   5        1.52       47.01     11.63 o 
  13   5   5     1821.26     1801.16     55.84 o 
  14   5   5        1.66       51.08     14.80 o 
  15   5   5      929.33      880.43     48.02 o 
  16   5   5       54.06      121.22     22.97 o 
  17   5   5      320.74      374.65     27.49 o 
   0   6   5     4306.79     4054.92     49.71 o 
   1   6   5     4068.70     4245.16     46.17 o 
   2   6   5     7781.53     8194.11     60.17 o 
   3   6   5     7866.36     7459.66     61.50 o 
   4   6   5    13571.26    14876.56     94.82 o 
   5   6   5    43923.69    46242.24    429.31 o 
   6   6   5      426.26      377.60     19.80 o 
   7   6   5      280.41      301.51     22.28 o 
   8   6   5     1079.73     1211.47     52.38 o 
   9   6   5       57.61       46.23      7.97 o 
  10   6   5      876.91      843.93     42.76 o 
  11   6   5     1990.04     1825.60    152.34 o 
  12   6   5      612.82      662.92     28.46 o 
  13   6   5     1778.82     1870.49     71.37 o 
  14   6   5       11.79       54.18     12.02 o 
  15   6   5       78.51      106.87     18.93 o 
  16   6   5       44.69       89.65     19.19 o 
  17   6   5      155.59      140.83     36.86 o 
   1   7   5    47777.41    48210.78    427.16 o 
   2   7   5     6418.81     6779.65     56.15 o 
   3   7   5     1491.09     1185.54     30.42 o 
   4   7   5       52.36       42.61      5.23 o 
   5   7   5      420.68      466.14     18.98 o 
   6   7   5     4326.46     4094.65     72.98 o 
   7   7   5     5227.06     4851.41     70.01 o 
   8   7   5      256.21      363.95     24.18 o 
   9   7   5     1788.10     1665.05     71.12 o 
  10   7   5      217.14      220.43     17.93 o 
  11   7   5      579.41      540.02     28.51 o 
  12   7   5     1625.16     1539.97     43.51 o 
  13   7   5      114.83       79.95     14.26 o 
  14   7   5        4.40       45.98     13.43 o 
  15   7   5      459.58      552.47     33.34 o 
  16   7   5     1562.84     1434.80     75.99 o 
  17   7   5       24.38       60.04     14.12 o 
   0   8   5       30.15       71.99     10.17 o 
   1   8   5    19965.15    21337.84    170.45 o 
   2   8   5     5164.98     4982.54     57.91 o 
   3   8   5     8068.93     8426.83     81.26 o 
   4   8   5     6630.21     6879.66     83.44 o 
   5   8   5     7499.85     7348.76     86.27 o 
   6   8   5      685.93      676.89     36.18 o 
   7   8   5        9.27       28.54      8.91 o 
   8   8   5      209.38      269.70     17.95 o 
   9   8   5     1790.02     1712.55     65.89 o 
  10   8   5       43.40       57.17      9.22 o 
  11   8   5     1438.71     1524.21     45.18 o 
  12   8   5     1168.87     1104.53     45.85 o 
  13   8   5     2763.73     2640.49     82.79 o 
  14   8   5     1211.98     1262.44     46.42 o 
  15   8   5     1275.23     1292.71     57.24 o 
  16   8   5      104.44       91.71     14.57 o 
  17   8   5      414.19      388.09     35.46 o 
   1   9   5        1.54       21.70      6.25 o 
   2   9   5      481.67      519.04     18.98 o 
   3   9   5     1467.15     1698.13     45.41 o 
   4   9   5     3530.50     3784.89     64.07 o 
   5   9   5      792.11      769.66     34.06 o 
   6   9   5     3342.68     3391.14     59.13 o 
   7   9   5     1724.01     1800.14     69.89 o 
   8   9   5     1459.24     1592.54     69.80 o 
   9   9   5      100.26      117.14     13.30 o 
  10   9   5      854.52      780.91     55.92 o 
  11   9   5        5.80       32.70     13.98 o 
  12   9   5     1204.27     1241.30     53.16 o 
  13   9   5      633.58      654.89     33.61 o 
  14   9   5      123.72      103.53     15.94 o 
  15   9   5     2478.35     2541.61     85.16 o 
  16   9   5       18.28       70.52     10.83 o 
  17   9   5     1292.90     1214.83     73.79 o 
   0  10   5      505.82      525.77     26.91 o 
   1  10   5     2229.67     1949.64     48.02 o 
   2  10   5      197.80      174.70      9.82 o 
   3  10   5      627.97      616.98     27.64 o 
   4  10   5      509.37      582.29     26.81 o 
   5  10   5       87.93       49.36      6.51 o 
   6  10   5       57.67      132.88      9.41 o 
   7  10   5       31.41       28.18      8.06 o 
   8  10   5      301.86      389.21     28.73 o 
   9  10   5      224.76      242.29     19.23 o 
  10  10   5     3377.21     3378.34    114.45 o 
  11  10   5     1904.63     1991.93     55.45 o 
  12  10   5       55.18      102.28     16.74 o 
  13  10   5       53.98       67.19     13.60 o 
  14  10   5      172.20      175.68     16.78 o 
  15  10   5       60.97      115.55     16.88 o 
  16  10   5       32.60       76.56     15.07 o 
   1  11   5    10180.81     9391.34     88.97 o 
   2  11   5       79.19       65.48      8.26 o 
   3  11   5     2477.01     2353.25     52.13 o 
   4  11   5      119.13      168.71     10.35 o 
   5  11   5     1144.07     1007.21     46.03 o 
   6  11   5     1926.02     2164.58     67.40 o 
   7  11   5     1961.91     2016.45     68.41 o 
   8  11   5      375.45      348.48     27.45 o 
   9  11   5     1550.23     1499.46     87.53 o 
  10  11   5      111.17      131.25     24.08 o 
  11  11   5      153.77      136.79     20.11 o 
  12  11   5       50.00      109.24     13.97 o 
  13  11   5        0.83       51.94     13.60 o 
  14  11   5       47.10       59.63     10.96 o 
  15  11   5      108.66      144.91     16.67 o 
  16  11   5      265.94      253.28     21.00 o 
   0  12   5    25245.95    27403.62    372.10 o 
   1  12   5       37.74       39.05     10.30 o 
   2  12   5     1508.62     1621.92     60.35 o 
   3  12   5      141.72       80.30      7.35 o 
   4  12   5      311.24      318.28     19.18 o 
   5  12   5      680.26      662.53     34.44 o 
   6  12   5      530.72      601.48     33.57 o 
   7  12   5      580.27      634.32     30.83 o 
   8  12   5     1189.97     1112.60     54.85 o 
   9  12   5      758.10      812.25     33.46 o 
  10  12   5      170.38      140.45     15.27 o 
  11  12   5     1202.36     1221.65     52.52 o 
  12  12   5      255.27      326.55     22.58 o 
  13  12   5      141.72      113.88     15.45 o 
  14  12   5      734.96      712.34     34.96 o 
  15  12   5       42.36       76.07     13.55 o 
  16  12   5      263.03      276.45     21.45 o 
   1  13   5     6482.08     6463.58     90.14 o 
   2  13   5      978.24      885.66     40.72 o 
   3  13   5      650.03      715.73     36.44 o 
   4  13   5      115.06      102.00      9.22 o 
   5  13   5     2189.96     2456.38     69.58 o 
   6  13   5      128.07      180.64     14.86 o 
   7  13   5     2863.61     2818.51    104.15 o 
   8  13   5      226.68      218.64     18.90 o 
   9  13   5       77.12      130.78     17.92 o 
  10  13   5      659.49      691.61     28.93 o 
  11  13   5     1060.15     1190.12     49.64 o 
  12  13   5      160.15      218.22     17.45 o 
  13  13   5     2576.52     2719.15     93.86 o 
  14  13   5      313.07      372.89     22.31 o 
  15  13   5      431.12      405.86     30.28 o 
   0  14   5     2814.58     2860.31     97.14 o 
   1  14   5       85.56       77.96      8.51 o 
   2  14   5     3060.40     3437.81     88.00 o 
   3  14   5      949.59      841.15     62.32 o 
   4  14   5      421.16      421.18     26.34 o 
   5  14   5     2320.09     2309.91     69.49 o 
   6  14   5     1744.14     1791.45     49.62 o 
   7  14   5     2940.54     2691.40    100.93 o 
   8  14   5       17.69       33.90      9.47 o 
   9  14   5     1186.11     1098.41     68.95 o 
  10  14   5      423.23      447.15     22.69 o 
  11  14   5      115.97      122.57     16.77 o 
  12  14   5      246.74      242.79     22.96 o 
  13  14   5      177.71      176.68     18.54 o 
  14  14   5      342.48      341.62     25.03 o 
  15  14   5      513.14      400.28     31.59 o 
   1  15   5     8271.89     7921.08    119.32 o 
   2  15   5        6.40       23.67      7.04 o 
   3  15   5     1093.50     1156.31     64.63 o 
   4  15   5      198.37      248.28     18.67 o 
   5  15   5      461.17      467.31     29.98 o 
   6  15   5      380.56      381.27     20.56 o 
   7  15   5     3128.94     3067.45     50.95 o 
   8  15   5        8.78      100.02     28.99 o 
   9  15   5     3190.97     3233.71     63.46 o 
  10  15   5      648.52      637.50     31.86 o 
  11  15   5     1360.11     1311.95     59.55 o 
  12  15   5       36.21       44.03     13.37 o 
  13  15   5      188.16      206.02     16.61 o 
  14  15   5      732.49      592.51     36.24 o 
  15  15   5       51.70       89.87     15.07 o 
   0  16   5     1846.30     1951.53    112.36 o 
   1  16   5      886.91      842.34     48.28 o 
   2  16   5      687.28      739.93     49.17 o 
   3  16   5      435.71      448.70     31.66 o 
   4  16   5      396.62      364.04     29.18 o 
   5  16   5      601.73      706.34     29.51 o 
   6  16   5       45.96       98.72     11.04 o 
   7  16   5     2457.61     2438.89     36.23 o 
   8  16   5       93.49       79.87     13.73 o 
   9  16   5     5299.07     5464.54    104.51 o 
  10  16   5        3.28       18.26     10.63 o 
  11  16   5      195.98      241.72     22.98 o 
  12  16   5       94.02      128.02     24.01 o 
  13  16   5        3.82       48.71     12.79 o 
  14  16   5      377.14      375.77     24.79 o 
   1  17   5       66.91       84.16     13.66 o 
   2  17   5      119.28      139.61     14.31 o 
   3  17   5     1060.05     1058.68     34.28 o 
   4  17   5       83.16       67.73     10.03 o 
   5  17   5     5315.94     5331.83     71.98 o 
   6  17   5      175.27      247.89     19.79 o 
   7  17   5      501.55      517.37     28.65 o 
   8  17   5     1610.81     1593.67     65.64 o 
   9  17   5     1162.52     1443.49     70.22 o 
  10  17   5     2326.88     2215.67     92.39 o 
  11  17   5       31.85       60.09     10.75 o 
  12  17   5     1211.32     1164.32     64.91 o 
  13  17   5      523.58      552.26     32.14 o 
  14  17   5       46.77       59.87     14.01 o 
   0  18   5      627.56      638.79     51.74 o 
   1  18   5      163.19      209.41     16.91 o 
   2  18   5     1258.73     1232.72     42.92 o 
   3  18   5      219.99      256.31     19.61 o 
   4  18   5       78.52       84.77     11.64 o 
   5  18   5     7903.13     7830.60     89.67 o 
   6  18   5      516.42      539.85     27.15 o 
   7  18   5     3278.48     3516.32     69.32 o 
   8  18   5      109.75      122.77     19.27 o 
   9  18   5      873.69      811.54     35.38 o 
  10  18   5      349.70      295.40     28.62 o 
  11  18   5       74.28       81.28     15.31 o 
  12  18   5      558.90      530.20     33.11 o 
  13  18   5      402.37      333.50     25.64 o 
   1  19   5     3835.15     3998.68     48.59 o 
   2  19   5      296.80      294.98     18.47 o 
   3  19   5      423.68      409.69     19.71 o 
   4  19   5      369.96      399.16     20.95 o 
   5  19   5      386.94      346.76     22.10 o 
   6  19   5     2170.71     1998.16     74.77 o 
   7  19   5      455.42      433.26     25.55 o 
   8  19   5       24.50       18.24     16.76 o 
   9  19   5     2478.11     2480.80     87.87 o 
  10  19   5      180.75      204.39     21.48 o 
  11  19   5     1695.97     1682.26    101.11 o 
  12  19   5      575.28      514.34     29.91 o 
   0  20   5      561.90      518.67    151.95 o 
   1  20   5      193.05      164.20     13.77 o 
   2  20   5       22.88       51.30      8.72 o 
   3  20   5     2109.05     2108.55     48.82 o 
   4  20   5       91.84       92.77     12.64 o 
   5  20   5       52.37       48.97      8.95 o 
   6  20   5      210.47      245.37     15.81 o 
   7  20   5     1556.13     1664.27     68.80 o 
   8  20   5      368.49      389.30     27.74 o 
   9  20   5      502.94      473.54     28.11 o 
  10  20   5      157.93      179.49     32.56 o 
  11  20   5       31.37       69.86     13.59 o 
  12  20   5      750.57      710.95     41.59 o 
   1  21   5      677.50      645.61     30.09 o 
   2  21   5        8.84       39.24      8.90 o 
   3  21   5        0.52       34.01      8.74 o 
   4  21   5      326.18      310.67     18.02 o 
   5  21   5     1158.40     1167.03     48.40 o 
   6  21   5       12.04       44.07     12.69 o 
   7  21   5      472.62      451.49     37.03 o 
   8  21   5      187.60      197.60     20.89 o 
   9  21   5      248.94      251.04     19.25 o 
  10  21   5      296.96      366.64     27.59 o 
  11  21   5      903.21      722.87     46.45 o 
   0  22   5      313.66      287.07     29.86 o 
   1  22   5       49.28       79.32     14.18 o 
   2  22   5        0.85       44.25      9.34 o 
   3  22   5      763.36      713.69     31.20 o 
   4  22   5      442.38      394.13     24.22 o 
   5  22   5       39.39       61.31      9.98 o 
   6  22   5      783.66      808.34     43.01 o 
   7  22   5     1022.79      960.51     55.49 o 
   8  22   5       92.44      101.08     14.53 o 
   9  22   5        0.15       57.81     18.67 o 
  10  22   5      337.06      284.36     22.86 o 
   1  23   5     5093.55     5221.51    125.22 o 
   2  23   5      593.16      563.31     31.99 o 
   3  23   5      263.58      253.47     23.16 o 
   4  23   5       11.89       41.30     12.64 o 
   5  23   5       62.05       73.73     11.44 o 
   6  23   5       91.26       89.43     16.92 o 
   7  23   5      422.56      387.85     31.97 o 
   8  23   5       84.56       43.16     12.66 o 
   9  23   5      967.31      907.56     61.54 o 
   0  24   5       29.90       33.48     12.81 o 
   1  24   5      149.46      231.32     20.09 o 
   2  24   5        4.77       23.94      9.31 o 
   3  24   5       17.41       39.69      9.69 o 
   4  24   5      444.14      419.78     26.67 o 
   5  24   5      314.36      297.40     34.13 o 
   6  24   5       32.38       70.85     11.90 o 
   7  24   5      135.42      137.37     18.39 o 
   8  24   5       19.78       73.05     14.70 o 
   1  25   5        0.21       34.75     20.72 o 
   2  25   5       28.94       49.03     10.19 o 
   3  25   5      343.76      349.40     33.05 o 
   4  25   5        5.20       33.40     14.01 o 
   5  25   5        0.23       55.18     13.34 o 
   6  25   5      265.47      275.80     53.28 o 
   0  26   5      110.12      115.69     19.57 o 
   1  26   5      425.79      424.10     33.63 o 
   2  26   5      340.76      357.06     24.99 o 
   3  26   5      838.21      753.82     51.98 o 
   4  26   5       50.70       96.73     25.94 o 
   0   0   6    76950.88    76467.72    371.84 o 
   1   0   6      268.81      352.18     15.16 o 
   2   0   6    11397.23    10777.54     92.11 o 
   3   0   6      474.87      429.28     18.13 o 
   4   0   6     4458.05     4209.67     52.03 o 
   5   0   6     2631.20     2700.94     45.86 o 
   6   0   6    13155.71    13409.26    150.57 o 
   7   0   6    12021.80    12661.53    153.01 o 
   8   0   6    25627.78    25218.80    279.01 o 
   9   0   6      704.85      464.61     34.71 o 
  10   0   6     3534.75     3543.86    111.44 o 
  11   0   6     1189.71     1221.68     76.95 o 
  12   0   6       44.58       60.28     14.32 o 
  13   0   6     4194.35     4258.30    105.51 o 
  14   0   6       23.64       30.14     15.71 o 
  15   0   6     4166.04     3732.56    147.84 o 
  16   0   6     2147.17     2073.92    125.29 o 
  17   0   6      594.02      422.22     80.08 o 
   1   1   6      653.40      706.44     18.42 o 
   2   1   6     6451.12     6223.30     48.91 o 
   3   1   6      913.67      944.24     17.47 o 
   4   1   6     6164.88     5960.19     53.17 o 
   5   1   6     1057.30     1105.27     29.53 o 
   6   1   6        0.77       24.20      3.99 o 
   7   1   6     7508.47     8041.78     88.51 o 
   8   1   6     3580.61     3477.06     57.96 o 
   9   1   6     1353.36     1458.67     53.69 o 
  10   1   6        8.61       30.72      5.68 o 
  11   1   6      803.79      805.14     38.97 o 
  12   1   6      784.48      739.60     31.11 o 
  13   1   6      769.69      754.06     31.34 o 
  14   1   6      525.51      553.46     25.82 o 
  15   1   6        0.48       31.33      9.70 o 
  16   1   6       77.59       74.99     18.16 o 
  17   1   6        0.06       48.79     17.29 o 
   0   2   6     1632.47     1572.46     32.38 o 
   1   2   6     1700.51     1548.20     21.11 o 
   2   2   6    11434.17    10759.20     76.96 o 
   3   2   6     4840.86     4626.47     40.88 o 
   4   2   6     3508.95     3847.73     44.04 o 
   5   2   6        9.55       41.60      4.49 o 
   6   2   6     1149.85     1142.97     35.60 o 
   7   2   6     3994.90     3932.20     64.02 o 
   8   2   6     4504.68     4487.39     54.63 o 
   9   2   6      653.83      641.06     35.04 o 
  10   2   6      627.30      731.59     36.69 o 
  11   2   6      186.26      211.39     15.30 o 
  12   2   6     4231.96     4341.37     87.08 o 
  13   2   6       15.33       39.01      8.48 o 
  14   2   6     1057.51     1029.68     35.54 o 
  15   2   6        7.90       25.10     24.18 o 
  16   2   6     1439.55     1513.00     81.98 o 
  17   2   6       82.25       91.52     26.37 o 
   1   3   6     3290.49     3224.36     30.88 o 
   2   3   6     4913.68     4521.69     39.74 o 
   3   3   6      227.25      205.93      8.79 o 
   4   3   6      119.44      145.47      6.74 o 
   5   3   6       99.19       88.99      5.11 o 
   6   3   6     2349.71     2343.35     44.06 o 
   7   3   6      442.34      328.80     17.95 o 
   8   3   6    10097.45    10373.67    125.97 o 
   9   3   6    11981.96    12058.05    113.20 o 
  10   3   6     2567.35     2617.49     61.92 o 
  11   3   6     4610.14     4782.84    113.19 o 
  12   3   6     2501.28     2552.17     43.89 o 
  13   3   6      986.48      968.34     41.98 o 
  14   3   6      527.60      526.69     29.75 o 
  15   3   6     1613.03     1604.35     81.74 o 
  16   3   6      164.82      192.97     19.90 o 
  17   3   6       61.26       99.61     22.88 o 
   0   4   6     4450.33     4166.38     80.54 o 
   1   4   6     5691.86     5405.47     54.15 o 
   2   4   6       94.72      122.75      6.03 o 
   3   4   6     1504.24     1595.30     25.58 o 
   4   4   6        5.32       32.23      3.49 o 
   5   4   6        9.77       22.58      4.60 o 
   6   4   6     4102.62     3730.93     48.68 o 
   7   4   6     9448.95     9490.39     91.35 o 
   8   4   6     4752.88     4738.18     56.22 o 
   9   4   6     3549.67     3561.06     62.59 o 
  10   4   6     2814.21     2747.96     85.53 o 
  11   4   6     2767.36     2713.23     75.96 o 
  12   4   6      685.63      695.74     28.08 o 
  13   4   6      339.62      374.19     21.63 o 
  14   4   6       17.53       78.82     12.43 o 
  15   4   6      671.23      663.40     34.16 o 
  16   4   6       69.52       71.27     14.98 o 
  17   4   6     1137.92     1144.41     72.09 o 
   1   5   6    17144.31    16768.67    229.66 o 
   2   5   6     1728.50     1763.09     25.30 o 
   3   5   6    24403.56    24728.94    196.63 o 
   4   5   6       22.33       47.59      4.03 o 
   5   5   6     1357.35     1298.03     38.25 o 
   6   5   6     3377.09     3363.00     62.73 o 
   7   5   6      521.64      565.45     31.91 o 
   8   5   6      384.04      344.41     21.51 o 
   9   5   6     2682.43     2695.99     77.56 o 
  10   5   6      416.79      484.45     34.96 o 
  11   5   6     5528.84     5320.54    105.83 o 
  12   5   6      542.41      560.19     24.81 o 
  13   5   6     2990.03     3068.52     87.15 o 
  14   5   6      520.73      534.12     27.51 o 
  15   5   6        2.18       27.06     11.97 o 
  16   5   6       61.32       73.27     14.94 o 
  17   5   6      107.50      173.08     34.76 o 
   0   6   6     2657.44     2592.85     38.66 o 
   1   6   6     3510.18     3534.60     37.35 o 
   2   6   6       91.73      156.00      6.78 o 
   3   6   6     3253.37     3044.61     36.02 o 
   4   6   6    15145.46    15820.08    185.53 o 
   5   6   6     2230.98     1802.36     50.32 o 
   6   6   6        0.39       35.10      5.76 o 
   7   6   6     1761.03     1798.26     66.17 o 
   8   6   6     1568.11     1405.26     67.22 o 
   9   6   6      241.07      224.31     17.04 o 
  10   6   6      770.99      750.23     40.83 o 
  11   6   6      681.64      696.23     49.50 o 
  12   6   6       97.55      122.65     15.58 o 
  13   6   6     1052.38     1063.08     41.00 o 
  14   6   6     3321.66     3597.52     94.87 o 
  15   6   6      353.93      373.66     30.37 o 
  16   6   6      313.10      315.86     25.24 o 
  17   6   6      316.00      323.36     29.55 o 
   1   7   6     4242.31     4232.64     55.59 o 
   2   7   6     9518.92     9423.77     74.00 o 
   3   7   6    24852.84    25893.22    411.96 o 
   4   7   6     9080.70     9587.94     99.62 o 
   5   7   6      888.33     1059.67     46.99 o 
   6   7   6      952.87      778.97     35.21 o 
   7   7   6      793.01      802.65     42.41 o 
   8   7   6     2815.50     2678.49     72.27 o 
   9   7   6      889.73      956.35     65.61 o 
  10   7   6        0.92       39.26      8.28 o 
  11   7   6     7119.39     6943.19    157.01 o 
  12   7   6      962.17      960.48     39.91 o 
  13   7   6     3953.56     4056.40     82.55 o 
  14   7   6       33.01       37.25     13.48 o 
  15   7   6      446.07      487.09     28.08 o 
  16   7   6      339.53      332.73     27.47 o 
  17   7   6       34.41       62.59     16.45 o 
   0   8   6    74338.88    77397.41   1170.49 o 
   1   8   6     7125.16     6658.56     85.37 o 
   2   8   6    49516.84    51667.43    497.54 o 
   3   8   6     3628.66     4007.02     48.14 o 
   4   8   6     1734.19     1968.76     50.44 o 
   5   8   6     2417.78     2311.16     57.58 o 
   6   8   6      103.43      106.53      8.50 o 
   7   8   6        0.43       24.91      9.67 o 
   8   8   6     4700.55     4601.97    115.12 o 
   9   8   6     1965.48     2089.20     77.30 o 
  10   8   6      130.90      155.06     19.08 o 
  11   8   6      404.04      417.65     24.35 o 
  12   8   6        0.39       24.09      8.34 o 
  13   8   6     1769.35     1771.80     67.23 o 
  14   8   6      337.11      395.29     22.30 o 
  15   8   6      738.44      651.84     32.63 o 
  16   8   6       76.60       80.36     16.80 o 
  17   8   6     1310.85     1030.91     76.04 o 
   1   9   6    22446.53    24122.40    287.41 o 
   2   9   6     3406.49     3595.61     56.82 o 
   3   9   6     5383.52     5104.66     59.96 o 
   4   9   6     3285.77     3329.04     63.70 o 
   5   9   6     1544.55     1301.61     46.39 o 
   6   9   6       26.94       14.14      8.13 o 
   7   9   6      343.25      318.65     20.73 o 
   8   9   6      886.45      954.26     52.78 o 
   9   9   6      388.32      371.50     28.52 o 
  10   9   6       41.30       63.72      9.78 o 
  11   9   6      360.88      425.22     21.22 o 
  12   9   6      930.50     1031.95     47.38 o 
  13   9   6      653.85      725.83     31.19 o 
  14   9   6      404.86      389.36     27.07 o 
  15   9   6     1712.07     1543.33     72.21 o 
  16   9   6      373.88      261.30     22.99 o 
   0  10   6       48.05       22.74      7.38 o 
   1  10   6     2328.54     2395.05     54.35 o 
   2  10   6       60.69       52.18      7.83 o 
   3  10   6      137.49      109.74      8.60 o 
   4  10   6     3887.70     4343.73     69.58 o 
   5  10   6      923.36     1001.87     40.97 o 
   6  10   6     2417.84     2302.74     75.08 o 
   7  10   6     1209.91     1123.66     60.79 o 
   8  10   6       38.96       49.04      7.98 o 
   9  10   6      415.88      358.42     24.95 o 
  10  10   6      764.08      746.69     30.01 o 
  11  10   6      113.41      103.37     12.18 o 
  12  10   6        0.78       64.06     13.06 o 
  13  10   6      536.93      574.94     30.15 o 
  14  10   6      180.19      232.21     20.97 o 
  15  10   6      277.92      243.96     16.64 o 
  16  10   6     1220.47     1128.31     66.44 o 
   1  11   6      331.06      325.74     17.20 o 
   2  11   6      621.65      735.60     32.42 o 
   3  11   6     3236.73     3089.82     60.72 o 
   4  11   6       42.26       27.87      5.15 o 
   5  11   6      699.76      827.02     39.19 o 
   6  11   6      154.34      134.05     11.26 o 
   7  11   6      691.62      610.70     34.27 o 
   8  11   6      101.95       99.27     11.13 o 
   9  11   6      843.08      809.29     29.79 o 
  10  11   6      833.57      806.85     35.09 o 
  11  11   6       13.82       39.10      9.04 o 
  12  11   6       73.99      130.52     17.29 o 
  13  11   6      442.59      496.35     29.35 o 
  14  11   6       57.72       37.91     11.49 o 
  15  11   6      898.53      746.22     40.18 o 
  16  11   6      236.46      273.39     21.20 o 
   0  12   6     1354.83     1223.85     69.95 o 
   1  12   6      124.72      104.09      8.54 o 
   2  12   6     1118.11      939.59     39.31 o 
   3  12   6     2794.23     2713.43     57.07 o 
   4  12   6     1119.19     1362.50     51.00 o 
   5  12   6      331.98      409.32     23.85 o 
   6  12   6     2163.54     2208.74     70.91 o 
   7  12   6     1107.06     1249.68     55.93 o 
   8  12   6      234.97      218.81     20.64 o 
   9  12   6     2314.83     2444.17    100.32 o 
  10  12   6      119.76      106.89     13.68 o 
  11  12   6     1790.87     1854.02     58.24 o 
  12  12   6        7.39       52.20     10.99 o 
  13  12   6       42.30       91.36     15.06 o 
  14  12   6        8.94       42.98     12.23 o 
  15  12   6       77.12       64.20     10.05 o 
  16  12   6      176.84      187.80     37.07 o 
   1  13   6     3231.09     2978.87     70.97 o 
   2  13   6      234.40      308.52     18.67 o 
   3  13   6       15.93       30.55      7.57 o 
   4  13   6        9.92       28.68      5.74 o 
   5  13   6      607.91      696.17     38.98 o 
   6  13   6     1516.34     1549.12     54.85 o 
   7  13   6     1144.32     1204.49     53.75 o 
   8  13   6      875.26      890.64     32.77 o 
   9  13   6     1780.76     1782.06     75.30 o 
  10  13   6      163.75      156.75     28.90 o 
  11  13   6      433.88      461.10     22.75 o 
  12  13   6      290.61      352.80     22.74 o 
  13  13   6     1728.70     1623.58     70.86 o 
  14  13   6       71.84      111.22     15.95 o 
  15  13   6       27.28       44.61     10.23 o 
   0  14   6     2927.78     3044.13    102.20 o 
   1  14   6     1139.87     1130.63     50.09 o 
   2  14   6       92.47      135.91     10.51 o 
   3  14   6     7099.76     7327.39    110.68 o 
   4  14   6     3720.67     3616.68     98.21 o 
   5  14   6    15042.14    15094.42    148.85 o 
   6  14   6     2253.13     2262.01     64.64 o 
   7  14   6     2543.67     2726.18     49.76 o 
   8  14   6     2829.58     2991.93     79.39 o 
   9  14   6      207.42      199.09     22.90 o 
  10  14   6       13.42       59.28     11.91 o 
  11  14   6        7.21       52.51     16.12 o 
  12  14   6      188.03      257.22     23.65 o 
  13  14   6       81.66       93.09     15.95 o 
  14  14   6      781.96      839.88     47.85 o 
  15  14   6       11.54       61.91     14.05 o 
   1  15   6     2241.13     1886.85     83.22 o 
   2  15   6        5.68       20.00      7.24 o 
   3  15   6     1901.95     1815.43     62.18 o 
   4  15   6      253.31      320.67     25.42 o 
   5  15   6      841.90      825.68     43.20 o 
   6  15   6      809.27      730.28     53.88 o 
   7  15   6       53.24       78.04     10.71 o 
   8  15   6      233.85      266.18     16.75 o 
   9  15   6       50.30      103.19     12.88 o 
  10  15   6      176.25      152.06     16.86 o 
  11  15   6      931.23      933.73     36.72 o 
  12  15   6        2.50       45.50     10.54 o 
  13  15   6      723.16      714.03     42.49 o 
  14  15   6      684.45      609.31     35.50 o 
   0  16   6    11500.71    11386.24    182.25 o 
   1  16   6     2812.24     2763.78     91.96 o 
   2  16   6     1777.69     1833.19     62.54 o 
   3  16   6       44.11      112.91     11.66 o 
   4  16   6      581.75      615.09     42.09 o 
   5  16   6        0.00       36.11     11.00 o 
   6  16   6     1593.17     1728.93     32.69 o 
   7  16   6     1366.03     1475.15     41.03 o 
   8  16   6       73.99      138.48     21.09 o 
   9  16   6     2554.08     2657.61     85.33 o 
  10  16   6      209.48      368.02     48.15 o 
  11  16   6     1079.06     1002.95     53.99 o 
  12  16   6       25.75       47.52      9.52 o 
  13  16   6      443.57      442.04     30.12 o 
  14  16   6        0.69       60.24     12.28 o 
   1  17   6      593.66      694.75     47.61 o 
   2  17   6       25.74       42.06     14.90 o 
   3  17   6      626.85      678.39     30.61 o 
   4  17   6     1574.94     1577.32     49.00 o 
   5  17   6      269.71      229.04     18.80 o 
   6  17   6      134.99      109.74     13.30 o 
   7  17   6       69.70       90.45     13.26 o 
   8  17   6      173.30      151.74     15.27 o 
   9  17   6       95.36       89.19     17.14 o 
  10  17   6      434.12      411.28     28.00 o 
  11  17   6      193.72      213.50     24.37 o 
  12  17   6        2.32       56.20     15.25 o 
  13  17   6       52.15       74.96     13.23 o 
   0  18   6      585.52      687.65     39.46 o 
   1  18   6        2.66       31.97      8.41 o 
   2  18   6      277.79      273.52     17.16 o 
   3  18   6     2843.72     2917.02     59.39 o 
   4  18   6     1986.60     1916.03     53.01 o 
   5  18   6     2534.35     2551.65     45.07 o 
   6  18   6     5772.09     5946.34     66.68 o 
   7  18   6        0.33       63.06      9.94 o 
   8  18   6      363.93      356.19     20.95 o 
   9  18   6      103.28      136.75     21.60 o 
  10  18   6      305.30      318.71     25.77 o 
  11  18   6      137.07      169.80     18.44 o 
  12  18   6      390.26      377.16     24.51 o 
  13  18   6      127.40      123.95     16.96 o 
   1  19   6      944.39      940.92     40.07 o 
   2  19   6        8.66       48.45     10.00 o 
   3  19   6       47.07       63.05      9.49 o 
   4  19   6     2123.38     2318.22     66.34 o 
   5  19   6      671.87      555.89     23.94 o 
   6  19   6     1228.46     1105.23     47.19 o 
   7  19   6      343.89      405.05     32.30 o 
   8  19   6       77.15      113.51     18.82 o 
   9  19   6        0.03       40.64     10.72 o 
  10  19   6      107.50      116.58     14.81 o 
  11  19   6      553.57      540.79     30.46 o 
  12  19   6      697.32      640.25     43.06 o 
   0  20   6     1201.58     1162.04     59.05 o 
   1  20   6      179.22      193.59     15.40 o 
   2  20   6     5699.71     5717.01     89.90 o 
   3  20   6      541.24      561.98     24.79 o 
   4  20   6       33.83       44.89      9.34 o 
   5  20   6       37.70       40.35     10.58 o 
   6  20   6       36.17       63.91     10.68 o 
   7  20   6       61.54       75.90     11.91 o 
   8  20   6     1473.44     1519.22     82.20 o 
   9  20   6      112.33      114.41     16.92 o 
  10  20   6       76.51       85.52     21.71 o 
  11  20   6       25.99       68.02     13.53 o 
   1  21   6      365.04      318.01     19.73 o 
   2  21   6     1393.53     1260.78     44.97 o 
   3  21   6       17.52       34.44      8.99 o 
   4  21   6      231.64      224.33     16.76 o 
   5  21   6      351.53      280.34     19.30 o 
   6  21   6      215.41      285.71     22.02 o 
   7  21   6       97.63      103.77     13.83 o 
   8  21   6       33.25       53.21     10.84 o 
   9  21   6       15.61       31.44     12.24 o 
  10  21   6      148.97      158.63     16.77 o 
  11  21   6      321.72      291.03     37.46 o 
   0  22   6      474.68      572.37     42.02 o 
   1  22   6      178.28      184.66     13.62 o 
   2  22   6      303.93      312.43     17.55 o 
   3  22   6       72.31       54.17     12.15 o 
   4  22   6      343.59      338.00     21.29 o 
   5  22   6      160.00      166.67     18.16 o 
   6  22   6     1241.34     1076.36     54.44 o 
   7  22   6      276.45      227.55     15.51 o 
   8  22   6     1712.75     1679.74    100.76 o 
   9  22   6       26.65       67.10     11.84 o 
  10  22   6       29.69       46.13     12.44 o 
   1  23   6       37.60       54.45      9.39 o 
   2  23   6       44.73       66.51     12.17 o 
   3  23   6       11.82       43.92      7.99 o 
   4  23   6       99.77      103.66     13.39 o 
   5  23   6      196.60      213.16     15.27 o 
   6  23   6      576.98      612.15     41.33 o 
   7  23   6      641.42      634.79     44.45 o 
   8  23   6      123.28      139.78     19.12 o 
   9  23   6      181.20      154.56     27.50 o 
   0  24   6     1317.76     1069.92    126.23 o 
   1  24   6        1.84       70.04     26.97 o 
   2  24   6     1159.03     1111.51     63.25 o 
   3  24   6        9.08       42.73     16.91 o 
   4  24   6      749.29      761.49     54.99 o 
   5  24   6        6.13       25.72     18.66 o 
   6  24   6        9.00       55.23     13.38 o 
   7  24   6      527.44      408.27     50.09 o 
   1  25   6       21.93       58.63     10.07 o 
   2  25   6      279.56      230.15     20.89 o 
   3  25   6       95.35       81.81     15.56 o 
   4  25   6       43.96       65.17     14.45 o 
   5  25   6        7.57       43.68     18.56 o 
   6  25   6      152.64      142.46     28.12 o 
   0  26   6     4139.43     4811.94     75.72 o 
   1  26   6        2.86       50.31      8.91 o 
   2  26   6     1284.42     1140.62     76.72 o 
   3  26   6      101.89      122.23     15.86 o 
   4  26   6       52.64       62.54     24.92 o 
   1   1   7     3417.18     3196.45     28.26 o 
   2   1   7     2611.36     2380.03     27.41 o 
   3   1   7     1005.04     1027.99     21.04 o 
   4   1   7    10892.32    10464.39     75.47 o 
   5   1   7     3869.03     4065.94     43.06 o 
   6   1   7     4514.62     4136.36     42.57 o 
   7   1   7     2318.14     1965.20     51.74 o 
   8   1   7     2237.87     2362.96     51.38 o 
   9   1   7        0.10       23.52      8.97 o 
  10   1   7      507.31      440.02     26.60 o 
  11   1   7     1861.40     1774.30     53.12 o 
  12   1   7     1515.03     1444.50     29.16 o 
  13   1   7      290.98      336.25     16.46 o 
  14   1   7     1358.98     1335.48     56.46 o 
  15   1   7     3641.83     3428.34     87.20 o 
  16   1   7       21.46       59.81     15.89 o 
  17   1   7      383.01      411.70     28.99 o 
   0   2   7     2677.94     2605.96     33.53 o 
   1   2   7      233.33      269.32     10.00 o 
   2   2   7    15342.63    15508.33     92.11 o 
   3   2   7      446.55      542.36     16.14 o 
   4   2   7     6046.71     6030.70     48.60 o 
   5   2   7     1458.39     1187.74     32.65 o 
   6   2   7     1476.70     1619.73     46.24 o 
   7   2   7      805.60      811.03     35.07 o 
   8   2   7      462.78      501.19     23.51 o 
   9   2   7     2464.21     2451.16     53.60 o 
  10   2   7     1601.96     1735.63     61.15 o 
  11   2   7     1985.27     2140.16     54.97 o 
  12   2   7       15.64       51.16      8.35 o 
  13   2   7      238.67      316.98     20.12 o 
  14   2   7      109.52      127.13     14.72 o 
  15   2   7     1622.21     1705.67     68.76 o 
  16   2   7       49.40       73.83     18.40 o 
  17   2   7      326.48      326.97     31.53 o 
   1   3   7     1036.49     1081.88     21.56 o 
   2   3   7      191.72      177.10      7.11 o 
   3   3   7     7310.93     7366.29     54.23 o 
   4   3   7      318.54      413.52     14.48 o 
   5   3   7      308.75      271.85     11.25 o 
   6   3   7     2978.82     2915.81     52.24 o 
   7   3   7     6839.13     6702.68     81.50 o 
   8   3   7     1748.01     1722.45     50.81 o 
   9   3   7      199.43      226.56     13.82 o 
  10   3   7     1748.79     1575.79     51.00 o 
  11   3   7        1.12       35.52      6.75 o 
  12   3   7      689.48      710.87     28.70 o 
  13   3   7        1.40       32.43      8.53 o 
  14   3   7      751.46      796.91     32.24 o 
  15   3   7      433.62      362.56     26.62 o 
  16   3   7      657.64      659.39     39.28 o 
  17   3   7        8.04       63.53     10.87 o 
   0   4   7     6912.47     6584.99    134.92 o 
   1   4   7     4300.62     4057.36     36.80 o 
   2   4   7     2131.68     2088.79     22.79 o 
   3   4   7     1770.71     1735.43     32.92 o 
   4   4   7      132.04      121.35      5.48 o 
   5   4   7      451.59      543.34     18.03 o 
   6   4   7    12620.23    12707.60    127.58 o 
   7   4   7     8264.28     8313.87    109.48 o 
   8   4   7     1862.90     1899.58     50.73 o 
   9   4   7      225.19      267.92     18.81 o 
  10   4   7     1086.53     1145.64     47.57 o 
  11   4   7      912.31      886.95     49.86 o 
  12   4   7      491.09      558.41     26.88 o 
  13   4   7      440.50      396.48     19.73 o 
  14   4   7        4.92       46.17      8.82 o 
  15   4   7     5047.49     5095.04     90.89 o 
  16   4   7        6.22       41.70     13.20 o 
  17   4   7       54.21       70.21     16.97 o 
   1   5   7      939.73      819.24     30.29 o 
   2   5   7    22546.08    22563.99    231.47 o 
   3   5   7     1170.55     1047.84     26.63 o 
   4   5   7     8646.72     8156.66     69.89 o 
   5   5   7      369.06      393.61     17.67 o 
   6   5   7     4476.18     4522.79     56.42 o 
   7   5   7      165.96      247.47     14.39 o 
   8   5   7      257.96      220.07     14.73 o 
   9   5   7      138.93      115.07     11.37 o 
  10   5   7     2396.27     2239.11     80.60 o 
  11   5   7      498.36      570.80     29.84 o 
  12   5   7        1.03       32.19      8.53 o 
  13   5   7     1164.43     1128.06     48.11 o 
  14   5   7      191.19      196.93     18.73 o 
  15   5   7        6.69       47.71     24.16 o 
  16   5   7      318.36      299.56     20.59 o 
  17   5   7        0.02       47.04     11.42 o 
   0   6   7     1953.95     1940.53     62.55 o 
   1   6   7      128.04      162.12      7.39 o 
   2   6   7     1453.27     1678.13     33.01 o 
   3   6   7     1486.89     1726.68     35.86 o 
   4   6   7     2019.64     2200.27     54.81 o 
   5   6   7     3237.41     3298.50     54.18 o 
   6   6   7      674.82      687.16     30.09 o 
   7   6   7      131.08      115.17     14.64 o 
   8   6   7     2651.28     2651.73     70.00 o 
   9   6   7     1295.04     1277.76     69.89 o 
  10   6   7      130.37      157.16     16.93 o 
  11   6   7      547.95      551.94     27.69 o 
  12   6   7      539.51      575.41     25.79 o 
  13   6   7      566.96      503.79     23.40 o 
  14   6   7       69.59       87.23     22.42 o 
  15   6   7       76.38       63.24     19.40 o 
  16   6   7      768.59      821.54     45.61 o 
  17   6   7     2648.90     2427.71     92.46 o 
   1   7   7     4205.63     4650.11     52.56 o 
   2   7   7      878.22      670.82     18.18 o 
   3   7   7      841.38      958.36     30.81 o 
   4   7   7      358.53      420.39     17.58 o 
   5   7   7       40.93       35.13      7.33 o 
   6   7   7     1082.50     1171.96     49.87 o 
   7   7   7     2704.46     2819.85     74.61 o 
   8   7   7      196.00      242.01     16.59 o 
   9   7   7     2537.99     2539.95     83.97 o 
  10   7   7     9177.29     9306.30    158.21 o 
  11   7   7      671.40      718.46     33.85 o 
  12   7   7     2364.40     2319.60     48.09 o 
  13   7   7      764.33      756.16     38.86 o 
  14   7   7       91.38      155.25     18.42 o 
  15   7   7     3405.68     3471.07    115.57 o 
  16   7   7        8.30       26.74     12.73 o 
  17   7   7      208.74      217.08     25.63 o 
   0   8   7    18137.80    19624.66    350.20 o 
   1   8   7     2415.38     2355.24     43.70 o 
   2   8   7    16132.33    16680.09    161.30 o 
   3   8   7      771.30      789.84     25.52 o 
   4   8   7      866.63      777.02     33.05 o 
   5   8   7      261.63      310.29     15.42 o 
   6   8   7     3308.90     3542.01     57.37 o 
   7   8   7     4546.84     4702.35     96.21 o 
   8   8   7      776.11      870.13     48.74 o 
   9   8   7      685.67      870.94     45.55 o 
  10   8   7     1024.76     1024.31     58.18 o 
  11   8   7       43.46       61.88     12.36 o 
  12   8   7      823.19      826.47     41.57 o 
  13   8   7        0.55       37.04     10.91 o 
  14   8   7      362.45      456.09     25.06 o 
  15   8   7      635.41      568.92     42.69 o 
  16   8   7      187.66      196.51     22.47 o 
  17   8   7     1617.08     1331.74     74.20 o 
   1   9   7    10571.16    10701.75    101.89 o 
   2   9   7    12438.26    12905.70    118.56 o 
   3   9   7      982.30      969.56     39.02 o 
   4   9   7      239.09      246.28     12.31 o 
   5   9   7     2366.44     2009.24     54.41 o 
   6   9   7     1807.64     1599.89     49.54 o 
   7   9   7     2117.53     1967.12     85.81 o 
   8   9   7     1526.50     1583.79     73.08 o 
   9   9   7      702.00      619.52     45.99 o 
  10   9   7      330.69      309.81     18.12 o 
  11   9   7       42.91       78.45      9.79 o 
  12   9   7      361.41      494.07     29.23 o 
  13   9   7       92.29       92.67     12.99 o 
  14   9   7       74.97       99.62     19.26 o 
  15   9   7      238.41      265.09     22.31 o 
  16   9   7        0.01       33.70      9.97 o 
   0  10   7     7659.84     8701.10    159.28 o 
   1  10   7       18.84       27.35      5.53 o 
   2  10   7    23923.47    25864.02    183.64 o 
   3  10   7     1069.69      926.84     46.11 o 
   4  10   7     5918.70     5823.42     93.57 o 
   5  10   7     3791.30     3847.09     72.97 o 
   6  10   7      723.06      753.74     34.94 o 
   7  10   7       46.11       50.01      7.52 o 
   8  10   7      830.58      821.91     50.98 o 
   9  10   7     3616.50     3537.73    125.66 o 
  10  10   7     1073.95     1074.31     35.61 o 
  11  10   7     1141.99     1202.07     34.28 o 
  12  10   7     1503.67     1511.44     52.09 o 
  13  10   7      382.81      410.43     24.84 o 
  14  10   7      379.82      362.36     22.35 o 
  15  10   7       74.69       97.70     15.65 o 
  16  10   7        7.39       48.88     11.20 o 
   1  11   7      845.32      803.39     35.68 o 
   2  11   7    12816.65    13969.81    130.40 o 
   3  11   7      660.30      711.81     33.94 o 
   4  11   7    11857.74    11919.32    173.44 o 
   5  11   7      158.02      130.65     10.56 o 
   6  11   7      936.17     1163.82     49.90 o 
   7  11   7      120.63      114.83     13.02 o 
   8  11   7      857.83      827.94     46.39 o 
   9  11   7      174.67      204.12     16.04 o 
  10  11   7     2931.82     3077.57     61.60 o 
  11  11   7     1042.43     1004.59     36.95 o 
  12  11   7      419.51      402.35     23.90 o 
  13  11   7       28.27       56.01     19.03 o 
  14  11   7      112.05      224.45     33.18 o 
  15  11   7       22.34       48.39     11.71 o 
  16  11   7     1188.23     1039.73     60.24 o 
   0  12   7     3269.03     3030.14     82.86 o 
   1  12   7       57.06       58.89      6.51 o 
   2  12   7     1052.03      897.56     40.45 o 
   3  12   7      766.49      713.31     32.96 o 
   4  12   7     2126.68     2308.26     59.85 o 
   5  12   7      777.28      727.80     44.93 o 
   6  12   7     1472.05     1457.61     60.53 o 
   7  12   7     1270.51     1363.95     52.72 o 
   8  12   7      895.24      790.40     48.66 o 
   9  12   7     2804.28     2736.69     92.12 o 
  10  12   7     1226.97     1270.50     44.84 o 
  11  12   7       94.09      139.07     17.12 o 
  12  12   7     1545.44     1672.26     72.16 o 
  13  12   7      761.01      743.08     40.48 o 
  14  12   7      742.13      780.75     36.39 o 
  15  12   7        7.67       27.71     10.55 o 
   1  13   7        2.88       23.37      5.72 o 
   2  13   7        6.20       25.34      6.39 o 
   3  13   7       27.78       63.32      9.23 o 
   4  13   7     4689.88     4251.32     82.10 o 
   5  13   7      524.90      491.63     34.11 o 
   6  13   7     1506.49     1485.61     51.11 o 
   7  13   7        3.73       27.31      7.21 o 
   8  13   7      768.20      765.45     32.52 o 
   9  13   7       33.62       63.05     10.14 o 
  10  13   7        7.72       32.36     11.92 o 
  11  13   7       36.48      106.50     14.99 o 
  12  13   7      483.73      486.29     23.97 o 
  13  13   7      145.60      216.44     18.85 o 
  14  13   7       39.87       60.92     12.88 o 
  15  13   7      282.50      283.88     22.58 o 
   0  14   7      145.23      117.03     22.93 o 
   1  14   7      785.47      774.07     40.06 o 
   2  14   7     4534.65     4506.33    111.70 o 
   3  14   7       88.27       78.04      8.46 o 
   4  14   7       74.57       50.49      7.57 o 
   5  14   7      555.03      508.21     33.91 o 
   6  14   7       16.88       31.09     10.40 o 
   7  14   7      223.34      183.31     20.42 o 
   8  14   7       69.76       64.13     17.73 o 
   9  14   7      290.49      273.85     32.20 o 
  10  14   7      141.74      230.28     28.48 o 
  11  14   7      282.16      312.37     24.31 o 
  12  14   7      143.32      173.88     18.61 o 
  13  14   7      336.34      289.94     23.85 o 
  14  14   7       41.71       80.43     19.48 o 
  15  14   7       33.07       72.09     11.09 o 
   1  15   7     2595.89     2516.03     69.41 o 
   2  15   7        8.81       22.56      4.96 o 
   3  15   7      212.08      220.83     18.07 o 
   4  15   7     1845.31     1861.80     51.91 o 
   5  15   7     1835.00     1931.26     66.48 o 
   6  15   7        1.69       40.48      9.05 o 
   7  15   7      500.40      480.77     20.91 o 
   8  15   7     1932.28     1975.90     62.18 o 
   9  15   7       60.07       70.03     11.85 o 
  10  15   7      827.90      823.01     35.81 o 
  11  15   7        0.11       39.31     12.19 o 
  12  15   7     1656.92     1661.24     73.22 o 
  13  15   7      202.68      282.87     20.08 o 
  14  15   7      980.46      871.87     53.66 o 
   0  16   7     4374.96     3698.80    268.41 o 
   1  16   7     2342.05     2049.97     70.53 o 
   2  16   7      455.71      431.69     27.64 o 
   3  16   7      291.65      306.27     25.31 o 
   4  16   7       13.70       31.35      7.57 o 
   5  16   7      539.93      523.16     26.40 o 
   6  16   7       11.15       29.01     13.08 o 
   7  16   7       28.68       21.85     11.94 o 
   8  16   7      664.40      790.51     34.38 o 
   9  16   7      191.81      221.92     19.08 o 
  10  16   7      792.02      750.23     40.72 o 
  11  16   7       35.61       75.84     12.61 o 
  12  16   7      775.17      776.02     44.57 o 
  13  16   7       55.64       39.26     15.79 o 
  14  16   7      333.10      282.14     23.34 o 
   1  17   7       12.98       25.77      7.74 o 
   2  17   7     1111.42     1174.82     43.78 o 
   3  17   7      493.56      425.72     22.44 o 
   4  17   7     6567.94     6498.43     86.98 o 
   5  17   7       74.47       62.13      9.71 o 
   6  17   7     3910.72     3844.57     75.49 o 
   7  17   7       80.53       88.68     11.58 o 
   8  17   7      377.84      372.70     23.43 o 
   9  17   7      519.37      467.64     32.54 o 
  10  17   7       13.33       30.63     10.30 o 
  11  17   7       43.78       51.92     12.61 o 
  12  17   7      361.85      369.61     23.32 o 
  13  17   7     1567.22     1288.49     74.43 o 
   0  18   7      794.55      877.39     57.65 o 
   1  18   7       17.84       43.01      8.69 o 
   2  18   7      418.29      387.75     22.16 o 
   3  18   7      150.34      132.55     17.24 o 
   4  18   7       44.47       55.41      8.95 o 
   5  18   7      594.83      594.49     25.78 o 
   6  18   7      360.25      368.26     18.94 o 
   7  18   7        0.33       30.83      9.96 o 
   8  18   7      286.74      323.80     19.38 o 
   9  18   7       10.01       34.13     11.69 o 
  10  18   7     1280.58     1180.51     56.34 o 
  11  18   7        2.11       62.89     13.22 o 
  12  18   7      397.09      412.99     26.48 o 
  13  18   7       94.51      132.36     16.85 o 
   1  19   7      124.76      110.95     10.32 o 
   2  19   7       24.64       36.62      6.96 o 
   3  19   7       76.55       80.80      9.48 o 
   4  19   7      112.38      119.04     12.33 o 
   5  19   7     1218.86     1114.97     42.06 o 
   6  19   7       37.04       56.70     10.85 o 
   7  19   7      693.59      681.82     32.66 o 
   8  19   7     1697.57     1690.11     50.41 o 
   9  19   7      195.97      164.69     16.87 o 
  10  19   7     1519.08     1440.93     82.53 o 
  11  19   7       27.61       74.62     11.56 o 
  12  19   7     1237.22     1101.16     59.54 o 
   0  20   7      133.30      128.12     21.15 o 
   1  20   7     2140.91     2200.08     73.43 o 
   2  20   7      359.81      313.27     18.38 o 
   3  20   7     1029.08      961.37     47.01 o 
   4  20   7      991.33      989.46     37.56 o 
   5  20   7       12.37       53.21     10.01 o 
   6  20   7       27.42       36.77     10.67 o 
   7  20   7      694.32      583.42     31.83 o 
   8  20   7       93.13       70.38     16.19 o 
   9  20   7        3.89       45.82     11.03 o 
  10  20   7      289.28      324.72     24.84 o 
  11  20   7      224.48      215.93     20.73 o 
   1  21   7     1328.85     1230.69     67.95 o 
   2  21   7     2148.65     2174.02     61.93 o 
   3  21   7       64.69      107.89     13.20 o 
   4  21   7     1065.17     1006.54     39.47 o 
   5  21   7       19.90       47.87     11.26 o 
   6  21   7     1090.86     1047.73     48.63 o 
   7  21   7       15.38       37.54     11.03 o 
   8  21   7     1794.36     1821.49    101.58 o 
   9  21   7      727.31      616.85     45.22 o 
  10  21   7       31.78       23.12     12.72 o 
   0  22   7      111.56       63.84     17.34 o 
   1  22   7      247.06      243.27     18.51 o 
   2  22   7       37.40       53.39      9.60 o 
   3  22   7       91.56       49.90     13.18 o 
   4  22   7      559.31      634.46     31.28 o 
   5  22   7        5.59       62.19     10.32 o 
   6  22   7      148.25      119.35     16.78 o 
   7  22   7      101.84      103.08     17.99 o 
   8  22   7        4.98       54.90     14.17 o 
   9  22   7      182.91      229.29     32.82 o 
  10  22   7      537.24      516.51     58.44 o 
   1  23   7        0.22       55.16     11.95 o 
   2  23   7      967.50      965.17     47.82 o 
   3  23   7       32.82       56.23     16.39 o 
   4  23   7      107.68      109.46     17.94 o 
   5  23   7      264.60      255.85     23.90 o 
   6  23   7      255.41      278.07     32.71 o 
   7  23   7      120.69       93.99     22.17 o 
   8  23   7      752.27      855.78     48.38 o 
   0  24   7     2047.32     2233.73    116.08 o 
   1  24   7        2.80       55.31     10.46 o 
   2  24   7     1506.49     1435.76     80.13 o 
   3  24   7      132.32      142.59     17.54 o 
   4  24   7     1277.56     1159.51     82.93 o 
   5  24   7      475.55      426.84     30.14 o 
   6  24   7       16.49       51.49     20.58 o 
   7  24   7      966.77      830.54     66.77 o 
   1  25   7      365.67      388.21     30.55 o 
   2  25   7     1152.15     1108.76     73.64 o 
   3  25   7      650.50      645.07     47.65 o 
   4  25   7     5552.93     5865.79    287.40 o 
   5  25   7      261.87      168.40     21.87 o 
   6  25   7      915.38      884.44     62.82 o 
   0  26   7     1564.10     1426.95    106.21 o 
   1  26   7       46.14       57.88     10.55 o 
   2  26   7     1603.14     1586.08    105.53 o 
   3  26   7       14.10       51.81     19.61 o 
   0   0   8     1736.06     1391.38     46.77 o 
   1   0   8     8100.90     6989.88     99.98 o 
   2   0   8     3750.99     4295.19     53.39 o 
   3   0   8     2595.88     2740.12     35.26 o 
   4   0   8      567.07      660.48     27.02 o 
   5   0   8     6099.62     5496.85     63.57 o 
   6   0   8    18331.40    19584.27    223.90 o 
   7   0   8      207.46      133.35     12.06 o 
   8   0   8     8342.76     8415.79    152.21 o 
   9   0   8     5926.23     6055.31    125.93 o 
  10   0   8     4694.77     4840.88    159.44 o 
  11   0   8     8307.40     8369.82    155.01 o 
  12   0   8     6958.11     7090.37    133.91 o 
  13   0   8      486.98      612.42     43.31 o 
  14   0   8     1137.55     1085.49     61.50 o 
  15   0   8        9.23       37.16     15.55 o 
  16   0   8      485.67      478.25     48.91 o 
  17   0   8     2369.00     2433.29    269.86 o 
   1   1   8     1966.76     1867.15     25.25 o 
   2   1   8     3410.30     3575.94     32.46 o 
   3   1   8      236.76      185.47      8.12 o 
   4   1   8      923.77      998.77     25.86 o 
   5   1   8       41.75      103.91      6.41 o 
   6   1   8     3695.91     3307.06     48.67 o 
   7   1   8     1994.39     2111.27     52.78 o 
   8   1   8      946.18      923.40     46.18 o 
   9   1   8     2235.32     2313.45     71.16 o 
  10   1   8     1096.45      979.22     47.24 o 
  11   1   8      743.82      757.16     41.23 o 
  12   1   8     1116.01     1133.70     32.86 o 
  13   1   8     2784.84     2732.64     40.20 o 
  14   1   8     2467.66     2420.91     52.60 o 
  15   1   8      197.24      155.68     29.50 o 
  16   1   8      607.21      550.22     43.32 o 
  17   1   8       10.37       46.97     13.51 o 
   0   2   8       34.21       20.23      5.97 o 
   1   2   8     3476.57     3354.99     33.06 o 
   2   2   8     1547.79     1337.03     23.00 o 
   3   2   8     9087.16     8634.39     68.58 o 
   4   2   8    18726.22    18936.87    119.95 o 
   5   2   8     3406.18     3046.83     52.11 o 
   6   2   8     4653.27     4401.62     47.16 o 
   7   2   8     3298.53     3139.30     61.56 o 
   8   2   8      342.70      370.49     17.91 o 
   9   2   8      390.28      413.51     24.43 o 
  10   2   8       35.59       55.57      8.12 o 
  11   2   8        2.11       14.47      7.06 o 
  12   2   8        2.11       37.64     10.63 o 
  13   2   8      484.40      497.18     32.91 o 
  14   2   8      465.03      545.82     30.35 o 
  15   2   8      257.70      260.25     35.16 o 
  16   2   8       73.64       73.44     11.76 o 
  17   2   8        0.02       60.87     15.29 o 
   1   3   8     7791.68     7675.02     58.17 o 
   2   3   8     1721.67     1805.55     23.66 o 
   3   3   8      407.51      366.28     15.40 o 
   4   3   8     1869.92     1973.55     31.57 o 
   5   3   8       89.12      104.95      6.08 o 
   6   3   8      875.31     1000.08     40.20 o 
   7   3   8      100.49      112.62      7.79 o 
   8   3   8     7445.82     6999.58     96.32 o 
   9   3   8      349.12      369.70     23.34 o 
  10   3   8      648.02      748.00     39.99 o 
  11   3   8     2619.18     2593.72     74.12 o 
  12   3   8      713.84      696.24     31.44 o 
  13   3   8      293.94      298.34     18.54 o 
  14   3   8      813.36      757.58     35.99 o 
  15   3   8      328.32      360.62     24.96 o 
  16   3   8      162.98      137.61     16.53 o 
  17   3   8        3.33       24.57     15.04 o 
   1   4   8      128.19      146.51      6.62 o 
   2   4   8    14964.69    15966.82    145.09 o 
   3   4   8     8386.98     8246.96     66.10 o 
   4   4   8     1297.68     1263.90     31.78 o 
   5   4   8     3609.11     3729.34     63.48 o 
   6   4   8      643.08      809.57     34.12 o 
   7   4   8       70.03       92.37     10.31 o 
   8   4   8        3.36       39.39      9.20 o 
   9   4   8     2669.72     2506.81     67.44 o 
  10   4   8      308.95      384.29     25.15 o 
  11   4   8     2315.39     2346.76     47.18 o 
  12   4   8        7.47       45.46     10.24 o 
  13   4   8     2334.69     2229.74     67.87 o 
  14   4   8      291.96      317.80     27.40 o 
  15   4   8      225.23      227.33     19.49 o 
  16   4   8      853.20      850.45     40.13 o 
  17   4   8      564.79      495.36     36.04 o 
   1   5   8     2639.59     2635.71     35.08 o 
   2   5   8     3551.22     3517.62     47.12 o 
   3   5   8     5815.27     5793.76     47.21 o 
   4   5   8    10675.33    10473.72     91.65 o 
   5   5   8     1025.76     1058.34     36.35 o 
   6   5   8    12701.35    13270.51    159.99 o 
   7   5   8     1030.24     1212.09     44.94 o 
   8   5   8        4.14       18.20      5.66 o 
   9   5   8       48.15       90.43     12.78 o 
  10   5   8      530.77      516.37     31.20 o 
  11   5   8     1262.43     1375.54     48.63 o 
  12   5   8      107.23      107.30     13.33 o 
  13   5   8      325.65      334.05     21.53 o 
  14   5   8      199.65      230.45     19.85 o 
  15   5   8      834.83      793.75     41.78 o 
  16   5   8      185.18      226.49     21.98 o 
  17   5   8       91.69       76.84     13.81 o 
   0   6   8    11268.54    10993.45    179.38 o 
   1   6   8     2863.96     2548.92     40.71 o 
   2   6   8     3134.10     3090.92     35.43 o 
   3   6   8     1708.83     1390.52     40.09 o 
   4   6   8     1580.05     1655.86     46.49 o 
   5   6   8     1624.23     1613.15     46.72 o 
   6   6   8     1175.14     1346.61     50.69 o 
   7   6   8     2124.80     2171.76     49.76 o 
   8   6   8     1654.38     1576.80     68.38 o 
   9   6   8     2079.80     2208.13     83.91 o 
  10   6   8      623.28      563.15     35.89 o 
  11   6   8     3761.20     3696.42     88.29 o 
  12   6   8     1207.45     1210.53     39.84 o 
  13   6   8      108.04      131.16     16.46 o 
  14   6   8     1104.91     1121.19     50.55 o 
  15   6   8       65.85       82.03     17.92 o 
  16   6   8      112.07      126.70     18.32 o 
  17   6   8        0.15       40.89     12.88 o 
   1   7   8     2359.92     1972.21     36.63 o 
   2   7   8      886.77      685.91     21.47 o 
   3   7   8     4188.71     3920.07     47.12 o 
   4   7   8     7278.17     7645.59     81.43 o 
   5   7   8      209.87      303.43     14.69 o 
   6   7   8     3613.85     3732.04     55.66 o 
   7   7   8      228.38      228.94     13.15 o 
   8   7   8     2097.61     1985.17     82.46 o 
   9   7   8      470.45      424.23     30.82 o 
  10   7   8     1389.53     1295.79     64.60 o 
  11   7   8      196.77      237.12     17.49 o 
  12   7   8      213.36      290.91     26.16 o 
  13   7   8        0.56       69.80     11.83 o 
  14   7   8      321.91      348.92     23.76 o 
  15   7   8      556.09      548.22     26.03 o 
  16   7   8        1.06       37.97      9.59 o 
  17   7   8      465.71      394.34     31.20 o 
   0   8   8      108.94      128.24      9.88 o 
   1   8   8     3066.55     3022.53     61.30 o 
   2   8   8     9807.86     9532.60    108.98 o 
   3   8   8     3251.73     3191.93     55.33 o 
   4   8   8      836.10      796.38     33.58 o 
   5   8   8     5817.04     5735.79     81.16 o 
   6   8   8      339.39      267.86     15.23 o 
   7   8   8        8.13       20.82      6.44 o 
   8   8   8      533.05      547.56     31.76 o 
   9   8   8      314.13      283.46     23.51 o 
  10   8   8      157.72      234.67     17.37 o 
  11   8   8     2274.62     2405.86     71.07 o 
  12   8   8     1526.36     1526.70     49.62 o 
  13   8   8       19.46       58.77     11.32 o 
  14   8   8      912.08      842.34     52.92 o 
  15   8   8       19.08       58.78     11.53 o 
  16   8   8      395.26      374.10     55.54 o 
   1   9   8    16286.77    16117.28    143.29 o 
   2   9   8    10532.78    11239.14    111.02 o 
   3   9   8        9.94       13.52      7.03 o 
   4   9   8      461.51      471.54     22.00 o 
   5   9   8      245.71      180.99     11.69 o 
   6   9   8      251.14      221.78     15.98 o 
   7   9   8       68.32      101.83      9.26 o 
   8   9   8       27.50       46.69     12.56 o 
   9   9   8     2891.60     2702.61    101.28 o 
  10   9   8     1456.60     1551.12     63.80 o 
  11   9   8      195.20      207.85     16.64 o 
  12   9   8     1680.08     1614.48     50.97 o 
  13   9   8      492.80      503.85     31.20 o 
  14   9   8      240.86      265.16     20.44 o 
  15   9   8       67.45      130.16     15.36 o 
  16   9   8      257.33      185.53     17.83 o 
   0  10   8     1113.74     1459.48     76.70 o 
   1  10   8     5351.13     6011.33     64.57 o 
   2  10   8      133.66      167.43     17.81 o 
   3  10   8    23123.65    23709.07    205.43 o 
   4  10   8      493.65      526.71     25.52 o 
   5  10   8    16921.86    16601.02    264.76 o 
   6  10   8      857.81      787.69     37.02 o 
   7  10   8      136.33      130.29     12.09 o 
   8  10   8       40.71       57.04      8.63 o 
   9  10   8       17.05       33.15      8.79 o 
  10  10   8      304.51      325.22     22.87 o 
  11  10   8     1270.32     1286.35     44.10 o 
  12  10   8      977.23     1065.37     53.91 o 
  13  10   8     1030.43     1018.06     49.75 o 
  14  10   8     1735.71     1748.26     74.88 o 
  15  10   8       87.34       54.57     11.85 o 
  16  10   8      995.40      885.57     53.50 o 
   1  11   8     5091.07     5493.70     67.83 o 
   2  11   8       39.89       79.70     13.19 o 
   3  11   8     8098.39     8554.87    106.58 o 
   4  11   8     1746.20     1778.68     63.29 o 
   5  11   8      750.28      825.94     42.70 o 
   6  11   8       21.05       45.91      9.88 o 
   7  11   8      512.20      614.77     30.50 o 
   8  11   8       12.11       47.65      8.04 o 
   9  11   8       24.29       49.18     10.00 o 
  10  11   8     1062.48      976.31     31.94 o 
  11  11   8      508.86      575.28     28.61 o 
  12  11   8       77.27      102.33     13.66 o 
  13  11   8     2104.12     1996.57     97.99 o 
  14  11   8       82.04       88.86     14.92 o 
  15  11   8       21.32       40.65     10.19 o 
  16  11   8       32.92       63.35     17.29 o 
   0  12   8      348.42      419.58     33.22 o 
   1  12   8      411.34      414.77     21.17 o 
   2  12   8     1406.88     1334.68     43.22 o 
   3  12   8     1238.13     1129.45     45.14 o 
   4  12   8       83.88       93.03      8.51 o 
   5  12   8     3300.29     3506.14    118.92 o 
   6  12   8      249.00      222.08     16.60 o 
   7  12   8     1069.33     1096.70     52.39 o 
   8  12   8     2360.44     2357.00     74.30 o 
   9  12   8     6439.07     6818.56    139.92 o 
  10  12   8     1330.41     1378.57     64.86 o 
  11  12   8     2640.47     2574.05     85.53 o 
  12  12   8     1061.82     1146.54     61.59 o 
  13  12   8     1314.05     1339.32     62.92 o 
  14  12   8       54.91       82.52     15.63 o 
  15  12   8      147.56      155.72     24.94 o 
   1  13   8      175.93      179.07     11.99 o 
   2  13   8      778.83      734.04     36.82 o 
   3  13   8       24.64       39.57      5.82 o 
   4  13   8      484.19      500.85     26.25 o 
   5  13   8      519.83      489.79     28.81 o 
   6  13   8      942.28     1008.92     47.62 o 
   7  13   8        5.93       16.91      5.64 o 
   8  13   8      199.90      250.00     18.81 o 
   9  13   8      248.24      335.61     18.17 o 
  10  13   8        1.18       33.13     10.41 o 
  11  13   8      178.77      252.79     17.63 o 
  12  13   8      688.00      715.84     39.09 o 
  13  13   8       73.79       79.84     15.41 o 
  14  13   8        2.46       55.01     11.07 o 
  15  13   8       12.42       44.59      9.18 o 
   0  14   8       93.58      148.42     16.03 o 
   1  14   8      637.63      652.89     38.16 o 
   2  14   8       71.74       78.36      8.61 o 
   3  14   8     5080.96     4654.99     89.13 o 
   4  14   8     2137.43     2100.58     69.21 o 
   5  14   8     3160.98     3230.58     91.53 o 
   6  14   8     1037.91     1061.18     46.00 o 
   7  14   8     5279.98     5451.05     84.27 o 
   8  14   8       19.64       45.39     11.21 o 
   9  14   8        2.52       37.46      8.40 o 
  10  14   8     1151.50      987.49     79.24 o 
  11  14   8       45.15       92.71     15.86 o 
  12  14   8     2202.10     2088.03     79.16 o 
  13  14   8        1.34       44.13     12.66 o 
  14  14   8      429.26      374.36     26.26 o 
  15  14   8        2.63       46.09     12.71 o 
   1  15   8     1037.98      939.51     43.25 o 
   2  15   8        9.94       25.18      8.96 o 
   3  15   8      181.40      201.06     17.72 o 
   4  15   8       64.78       53.62     14.37 o 
   5  15   8       86.76       56.25     13.68 o 
   6  15   8      813.81      875.67     32.53 o 
   7  15   8      197.73      186.80     16.97 o 
   8  15   8     2883.60     2900.82     71.78 o 
   9  15   8      192.85      147.28     23.47 o 
  10  15   8      913.64     1005.84     45.79 o 
  11  15   8       90.84       97.15     15.67 o 
  12  15   8      459.88      422.52     31.02 o 
  13  15   8       12.16       48.66     12.11 o 
  14  15   8       50.46       78.21     21.36 o 
   0  16   8     3294.47     3380.93    156.75 o 
   1  16   8      435.07      548.60     33.55 o 
   2  16   8       15.63       33.20      7.48 o 
   3  16   8       74.67       89.00     11.05 o 
   4  16   8       18.50       36.47      7.84 o 
   5  16   8      729.87      750.61     32.98 o 
   6  16   8       82.90       79.98     10.21 o 
   7  16   8     1774.10     2018.32     58.79 o 
   8  16   8     2361.26     2235.34     68.79 o 
   9  16   8     1098.40     1166.73     53.61 o 
  10  16   8     2406.23     2411.24    113.32 o 
  11  16   8     1477.05     1615.94     75.88 o 
  12  16   8      780.27      793.06     46.98 o 
  13  16   8      464.39      450.90     27.04 o 
  14  16   8      329.36      318.93     25.81 o 
   1  17   8      101.28      138.06     13.02 o 
   2  17   8     1158.45     1180.66     41.27 o 
   3  17   8      182.15      174.07     20.45 o 
   4  17   8      373.03      385.41     36.09 o 
   5  17   8      111.67      112.56     11.38 o 
   6  17   8     1347.87     1426.45     43.76 o 
   7  17   8      224.79      247.31     21.41 o 
   8  17   8        3.75       23.43      9.10 o 
   9  17   8       41.61       41.41     21.40 o 
  10  17   8      205.56      245.15     24.62 o 
  11  17   8       21.75       67.23     12.69 o 
  12  17   8      169.83      168.70     19.10 o 
  13  17   8       74.95       82.68     11.26 o 
   0  18   8      825.83      771.43     50.34 o 
   1  18   8        1.83       45.37      8.75 o 
   2  18   8     1274.26     1340.73     30.18 o 
   3  18   8      907.29      854.38     30.63 o 
   4  18   8     2611.08     2477.59     47.07 o 
   5  18   8     5279.80     5799.50     68.67 o 
   6  18   8       72.40       80.51     13.82 o 
   7  18   8      441.14      516.56     24.27 o 
   8  18   8      218.15      246.56     25.69 o 
   9  18   8       66.13       58.66     13.53 o 
  10  18   8      314.64      225.67     18.59 o 
  11  18   8       98.61      159.51     17.72 o 
  12  18   8        9.53       26.72     11.00 o 
  13  18   8      495.27      492.50     32.63 o 
   1  19   8     1455.29     1401.26     42.80 o 
   2  19   8      218.37      255.99     18.22 o 
   3  19   8       53.62       53.02      9.98 o 
   4  19   8       50.12       43.99      9.93 o 
   5  19   8      113.79       81.14     11.58 o 
   6  19   8     1104.14      967.63     35.40 o 
   7  19   8      253.11      228.82     18.53 o 
   8  19   8      127.51      157.95     20.82 o 
   9  19   8       63.85       88.00     14.65 o 
  10  19   8        1.81       32.25     12.52 o 
  11  19   8      137.13      165.64     22.77 o 
  12  19   8      554.98      529.66     31.51 o 
   0  20   8       29.24       37.75     12.85 o 
   1  20   8        6.42       36.74      7.99 o 
   2  20   8      229.73      197.37     15.91 o 
   3  20   8      107.60       96.47     11.95 o 
   4  20   8       24.99       51.44      9.28 o 
   5  20   8      534.94      462.38     22.90 o 
   6  20   8      556.53      539.52     35.11 o 
   7  20   8       14.72       56.54     12.88 o 
   8  20   8        8.08       59.49     13.04 o 
   9  20   8     1253.54     1153.30     59.98 o 
  10  20   8      738.19      720.64     46.87 o 
  11  20   8      595.99      532.92     55.02 o 
   1  21   8      374.26      368.34     30.58 o 
   2  21   8      732.79      652.74     30.88 o 
   3  21   8       36.26       49.00     10.45 o 
   4  21   8      527.15      512.18     23.87 o 
   5  21   8      179.77      230.17     24.82 o 
   6  21   8      104.98      112.87     18.10 o 
   7  21   8       56.93       65.68     18.65 o 
   8  21   8       50.32       63.38     12.95 o 
   9  21   8       51.56       71.43     17.87 o 
  10  21   8      178.16      223.93     31.20 o 
   0  22   8      362.50      281.42     40.13 o 
   1  22   8      196.09      132.90     16.88 o 
   2  22   8      122.29      126.97     16.32 o 
   3  22   8     1592.67     1591.52     56.51 o 
   4  22   8      126.40      123.80     17.44 o 
   5  22   8     1205.13     1277.96     69.15 o 
   6  22   8      320.26      377.13     33.49 o 
   7  22   8      108.07       89.22     17.68 o 
   8  22   8        3.98       30.43     11.49 o 
   9  22   8       96.39       75.57     22.72 o 
   1  23   8      403.13      394.37     28.72 o 
   2  23   8        4.59       14.32     11.53 o 
   3  23   8        5.11       34.09     12.78 o 
   4  23   8       13.59       53.43     13.04 o 
   5  23   8        4.33       11.93     16.72 o 
   6  23   8       36.19       91.42     24.99 o 
   7  23   8       65.55       69.68     16.53 o 
   8  23   8       75.24       89.78     15.62 o 
   0  24   8        2.31       64.35     22.06 o 
   1  24   8      720.71      666.81     43.45 o 
   2  24   8       72.35      112.93     14.63 o 
   3  24   8     3059.31     3317.86    114.15 o 
   4  24   8      614.08      604.10     41.59 o 
   5  24   8     1045.69     1162.00     73.93 o 
   6  24   8        1.80       60.25     16.36 o 
   7  24   8       86.49       79.92     22.08 o 
   1  25   8       94.45      131.47     16.43 o 
   2  25   8      141.63      136.79     19.68 o 
   3  25   8       70.42       66.52     21.53 o 
   4  25   8      162.49      152.35     27.02 o 
   5  25   8        1.08       -1.38     12.96 o 
   0  26   8      567.33      537.20     51.06 o 
   1  26   8      644.36      840.34    158.13 o 
   2  26   8        8.64       30.85     10.21 o 
   3  26   8     1607.88     1512.52    100.38 o 
   1   1   9     3317.81     3193.34     42.97 o 
   2   1   9      547.37      613.06     18.90 o 
   3   1   9     2028.57     2005.83     27.76 o 
   4   1   9    20232.43    20879.25    126.62 o 
   5   1   9     5434.75     5315.81     54.71 o 
   6   1   9      914.30      770.52     31.67 o 
   7   1   9     4684.42     5132.22     60.26 o 
   8   1   9       73.13      100.40     10.22 o 
   9   1   9       28.11       38.17      8.27 o 
  10   1   9      217.29      264.28     19.57 o 
  11   1   9     1305.72     1371.51     26.47 o 
  12   1   9       32.69       70.46     14.61 o 
  13   1   9        2.66       36.32      7.67 o 
  14   1   9       61.91       81.50     13.10 o 
  15   1   9        0.98       45.45     13.50 o 
  16   1   9      216.22      229.45     18.65 o 
  17   1   9      631.68      543.82     48.98 o 
   0   2   9     2048.07     2040.23     32.18 o 
   1   2   9      146.74      205.11      8.97 o 
   2   2   9     1942.96     2080.87     27.24 o 
   3   2   9     4290.84     4184.14     43.67 o 
   4   2   9       17.51       30.88      3.99 o 
   5   2   9        2.25       23.47      3.77 o 
   6   2   9     3068.70     3052.96     56.72 o 
   7   2   9     2025.47     1991.64     50.75 o 
   8   2   9      641.37      716.86     36.87 o 
   9   2   9      505.08      489.92     27.98 o 
  10   2   9      550.06      605.94     32.57 o 
  11   2   9      332.18      395.49     26.39 o 
  12   2   9       88.52       80.28     12.90 o 
  13   2   9      592.71      607.31     32.34 o 
  14   2   9      578.16      496.55     23.47 o 
  15   2   9       60.03       87.87     14.49 o 
  16   2   9     2646.16     2453.24     67.15 o 
  17   2   9      142.54      197.88     21.12 o 
   1   3   9     5095.13     5192.71     53.12 o 
   2   3   9     9314.71     9177.35     75.87 o 
   3   3   9     1504.32     1276.66     31.22 o 
   4   3   9      201.20      213.98      8.50 o 
   5   3   9     2921.51     2850.14     49.01 o 
   6   3   9        6.78       26.18      4.91 o 
   7   3   9        1.08        7.67      5.12 o 
   8   3   9     3604.67     3444.31     74.51 o 
   9   3   9     2431.48     2559.75     85.75 o 
  10   3   9     6372.74     6381.43    118.49 o 
  11   3   9     2619.64     2509.80     57.49 o 
  12   3   9     2346.15     2178.89     53.42 o 
  13   3   9     1507.38     1296.69     50.09 o 
  14   3   9      263.82      268.59     16.85 o 
  15   3   9      317.38      313.49     27.03 o 
  16   3   9       18.66       35.45     13.42 o 
  17   3   9        9.75       50.85     20.96 o 
   0   4   9       14.43       16.88      6.06 o 
   1   4   9      683.63      838.79     24.00 o 
   2   4   9     1379.59     1429.46     32.51 o 
   3   4   9      578.18      611.96     17.90 o 
   4   4   9      114.64      140.92      7.23 o 
   5   4   9     5619.62     5962.15     71.02 o 
   6   4   9     4457.83     4668.22     53.33 o 
   7   4   9     2623.84     2825.33     64.11 o 
   8   4   9     2486.45     2669.67     63.09 o 
   9   4   9      593.51      587.59     31.74 o 
  10   4   9       74.65      125.23     15.85 o 
  11   4   9     1163.84     1182.82     26.61 o 
  12   4   9       63.30       88.98     13.80 o 
  13   4   9      158.50      144.32     14.93 o 
  14   4   9        0.01       22.02     11.91 o 
  15   4   9     1525.75     1386.68     89.00 o 
  16   4   9       54.25      113.19     18.34 o 
  17   4   9      419.14      388.13     39.24 o 
   1   5   9     1144.59     1161.71     31.68 o 
   2   5   9     1977.92     1889.32     31.75 o 
   3   5   9     1097.12      884.06     25.48 o 
   4   5   9      128.79      140.59      7.44 o 
   5   5   9     7867.47     7864.70     83.88 o 
   6   5   9     1765.32     1540.39     50.90 o 
   7   5   9     5250.98     5278.96     66.76 o 
   8   5   9      463.33      529.51     31.15 o 
   9   5   9       55.41       32.50      6.07 o 
  10   5   9      845.61     1007.29     52.22 o 
  11   5   9      957.49      997.13     33.52 o 
  12   5   9     1667.26     1699.42     73.82 o 
  13   5   9     2681.15     2863.45     57.47 o 
  14   5   9      213.37      282.09     21.27 o 
  15   5   9      756.42      711.20     35.98 o 
  16   5   9      414.88      306.33     25.43 o 
  17   5   9       10.21       65.56     11.58 o 
   0   6   9     1844.51     1707.58     56.43 o 
   1   6   9      423.59      479.76     17.12 o 
   2   6   9     1238.38      986.53     29.68 o 
   3   6   9       16.04       50.93      4.76 o 
   4   6   9      501.07      722.55     27.73 o 
   5   6   9     3827.05     4118.20     63.71 o 
   6   6   9      348.24      323.60     15.95 o 
   7   6   9       81.99       73.90      7.87 o 
   8   6   9     2970.65     2850.98     70.62 o 
   9   6   9     1762.95     1846.05     84.39 o 
  10   6   9      713.62      706.89     51.59 o 
  11   6   9      238.99      300.01     25.06 o 
  12   6   9      957.11      956.25     34.31 o 
  13   6   9      636.23      621.21     26.00 o 
  14   6   9      486.67      438.46     25.97 o 
  15   6   9        1.25       43.94     11.30 o 
  16   6   9      294.84      255.30     22.56 o 
  17   6   9      558.77      503.56     43.44 o 
   1   7   9     7261.93     7261.12     96.52 o 
   2   7   9     7942.60     8173.61     85.74 o 
   3   7   9      770.35      822.63     28.74 o 
   4   7   9     9346.42     9508.92    107.12 o 
   5   7   9     2457.73     2669.34     61.65 o 
   6   7   9      135.43      166.39     11.16 o 
   7   7   9     1908.37     1814.19     62.78 o 
   8   7   9     1153.97     1171.89     67.22 o 
   9   7   9      510.74      521.73     33.99 o 
  10   7   9       73.53       92.01     17.16 o 
  11   7   9      202.78      169.07     17.06 o 
  12   7   9     1534.19     1521.17     59.43 o 
  13   7   9       33.14       54.83      9.48 o 
  14   7   9       95.26      104.90     13.91 o 
  15   7   9        4.70       57.75     13.35 o 
  16   7   9       92.37       63.78     12.89 o 
  17   7   9       20.16       52.54     19.04 o 
   0   8   9     1315.29     1695.45     88.94 o 
   1   8   9        7.79       45.96      6.09 o 
   2   8   9     1863.84     2134.43     63.00 o 
   3   8   9     3124.97     3157.43     56.89 o 
   4   8   9       20.38       29.41      5.10 o 
   5   8   9      338.46      300.77     15.37 o 
   6   8   9     4961.59     5160.02    102.50 o 
   7   8   9      311.23      337.07     19.62 o 
   8   8   9      706.77      795.14     44.81 o 
   9   8   9       37.05       67.44      9.15 o 
  10   8   9       45.86       54.85     11.36 o 
  11   8   9      928.64      838.90     48.37 o 
  12   8   9       44.71       63.91     13.37 o 
  13   8   9     2039.49     1781.26     66.39 o 
  14   8   9      940.32      899.41     49.85 o 
  15   8   9     2127.68     2118.88     91.76 o 
  16   8   9       30.35       66.25      9.20 o 
   1   9   9     2067.77     2187.89     55.82 o 
   2   9   9     6244.27     6081.58    108.71 o 
   3   9   9     2952.02     3386.73     60.07 o 
   4   9   9     2505.15     2587.03     51.74 o 
   5   9   9        4.11       26.51      6.30 o 
   6   9   9     1038.76     1190.70     49.65 o 
   7   9   9     2392.23     2410.05     69.64 o 
   8   9   9       11.09       58.29     11.61 o 
   9   9   9      588.14      555.35     41.04 o 
  10   9   9     1226.58     1391.08     41.33 o 
  11   9   9       34.29       55.89     11.46 o 
  12   9   9     1718.72     1650.32     51.24 o 
  13   9   9     3386.01     3563.98     81.97 o 
  14   9   9      123.24      173.87     22.26 o 
  15   9   9      433.79      417.98     25.03 o 
  16   9   9      417.38      404.75     30.25 o 
   0  10   9     6203.02     5989.86    105.50 o 
   1  10   9      498.91      543.13     24.01 o 
   2  10   9     3472.12     3570.91     63.05 o 
   3  10   9      803.27      600.86     27.57 o 
   4  10   9      137.82       82.83      7.28 o 
   5  10   9     2480.34     2424.46     69.32 o 
   6  10   9       51.39       38.09      5.92 o 
   7  10   9      873.13      859.65     41.29 o 
   8  10   9     5233.06     5307.18    101.35 o 
   9  10   9       90.73      125.31     14.59 o 
  10  10   9      173.11      190.41     17.80 o 
  11  10   9     4635.34     4350.08    173.03 o 
  12  10   9       12.41       37.31     12.57 o 
  13  10   9      710.73      641.65     28.68 o 
  14  10   9      659.98      657.67     38.78 o 
  15  10   9       83.30       82.29     16.34 o 
  16  10   9      794.82      652.34     43.46 o 
   1  11   9     2146.78     1899.05     55.62 o 
   2  11   9     2147.57     2086.59     46.85 o 
   3  11   9     2440.68     2270.63     63.36 o 
   4  11   9      104.64       88.21      8.69 o 
   5  11   9        0.77       18.14      4.93 o 
   6  11   9     3306.60     3092.44     76.64 o 
   7  11   9     3549.08     3524.63     95.67 o 
   8  11   9      735.31      803.94     48.19 o 
   9  11   9      702.68      684.67     35.31 o 
  10  11   9      150.63      187.90     17.48 o 
  11  11   9       59.80       85.72     16.59 o 
  12  11   9      525.08      505.57     28.46 o 
  13  11   9      258.30      226.50     21.72 o 
  14  11   9       90.05       94.52     16.86 o 
  15  11   9        5.92       66.63     19.34 o 
  16  11   9       11.23       42.29     12.01 o 
   0  12   9    15274.72    14954.29    208.54 o 
   1  12   9     2404.21     2498.72     62.18 o 
   2  12   9      364.92      376.70     24.67 o 
   3  12   9      294.42      285.72     16.64 o 
   4  12   9      712.87      716.89     36.07 o 
   5  12   9      602.47      516.04     36.88 o 
   6  12   9     1806.41     2036.19     82.51 o 
   7  12   9     2149.15     2103.39     67.75 o 
   8  12   9       13.49       49.92     10.48 o 
   9  12   9        3.23       37.89      8.93 o 
  10  12   9      566.95      546.80     30.44 o 
  11  12   9       11.62       47.50     11.31 o 
  12  12   9      287.08      343.50     23.62 o 
  13  12   9      109.53      127.31     17.01 o 
  14  12   9      632.02      583.77     40.98 o 
  15  12   9      784.73      733.07     43.71 o 
   1  13   9      303.59      317.71     23.77 o 
   2  13   9       60.39       56.03      7.79 o 
   3  13   9     1790.05     1805.93     61.83 o 
   4  13   9     2621.29     2315.57     83.65 o 
   5  13   9     2387.39     2250.92     63.97 o 
   6  13   9       57.80       69.47      8.77 o 
   7  13   9     1084.55     1206.00     34.83 o 
   8  13   9      210.77      261.34     20.04 o 
   9  13   9      150.89      156.41     18.64 o 
  10  13   9      144.89      119.85     13.47 o 
  11  13   9      457.85      470.86     35.90 o 
  12  13   9        0.47       42.29     13.25 o 
  13  13   9      955.78      908.46     43.68 o 
  14  13   9      598.82      526.96     34.90 o 
  15  13   9     1733.65     1655.09     89.81 o 
   0  14   9       61.66      141.84     15.61 o 
   1  14   9      160.17      149.85     14.46 o 
   2  14   9      221.38      286.33     24.65 o 
   3  14   9     2089.13     1881.55     70.73 o 
   4  14   9     2599.69     2455.16     75.04 o 
   5  14   9      222.05      159.21     12.98 o 
   6  14   9      592.02      618.26     24.70 o 
   7  14   9      431.57      462.39     19.27 o 
   8  14   9       10.92       34.14      7.56 o 
   9  14   9     3071.36     2960.37     82.73 o 
  10  14   9       51.14       71.67     10.77 o 
  11  14   9       21.96       36.93     15.51 o 
  12  14   9     1277.68     1223.57     48.85 o 
  13  14   9      190.16      201.46     24.83 o 
  14  14   9      749.44      654.66     41.09 o 
   1  15   9      847.39      795.46     47.75 o 
   2  15   9        8.96       25.81      5.42 o 
   3  15   9      355.90      325.23     21.74 o 
   4  15   9     1722.95     1742.63     71.70 o 
   5  15   9      664.06      720.05     31.98 o 
   6  15   9      521.43      508.68     28.92 o 
   7  15   9        0.84       24.95     13.53 o 
   8  15   9      569.96      521.28     25.75 o 
   9  15   9     1629.24     1666.68     61.35 o 
  10  15   9     2674.33     2706.68     55.58 o 
  11  15   9      284.98      382.43     23.37 o 
  12  15   9      679.62      640.67     46.55 o 
  13  15   9        5.81       45.86     11.99 o 
  14  15   9       24.16       58.52      9.32 o 
   0  16   9     3128.43     2761.41    155.26 o 
   1  16   9      521.42      521.12     34.24 o 
   2  16   9       14.85       42.66     13.35 o 
   3  16   9      108.44      101.91     13.34 o 
   4  16   9        1.97       19.27      6.18 o 
   5  16   9     1206.46     1127.67     35.71 o 
   6  16   9      781.12      701.78     29.23 o 
   7  16   9      554.77      656.17     33.97 o 
   8  16   9       34.87       58.98     13.26 o 
   9  16   9      146.05      104.73     12.98 o 
  10  16   9       25.18       75.38     12.10 o 
  11  16   9      228.84      246.97     21.43 o 
  12  16   9      104.44      111.03     17.26 o 
  13  16   9       43.83       64.97     10.75 o 
   1  17   9       85.97       95.83     17.04 o 
   2  17   9      585.51      690.45     40.70 o 
   3  17   9        0.13       21.52      9.03 o 
   4  17   9      482.19      526.91     23.91 o 
   5  17   9       78.38      104.61     11.52 o 
   6  17   9     1593.55     1562.48     63.20 o 
   7  17   9     1803.03     1663.90     60.10 o 
   8  17   9       12.15       37.53     13.15 o 
   9  17   9     1306.48     1161.14     60.25 o 
  10  17   9      119.84      196.82     21.59 o 
  11  17   9      137.10      121.37     17.08 o 
  12  17   9        5.72       46.23     11.39 o 
  13  17   9      261.86      238.94     20.58 o 
   0  18   9      789.87      753.95     38.85 o 
   1  18   9       40.43       78.11     10.25 o 
   2  18   9      416.68      405.68     20.30 o 
   3  18   9     1619.61     1640.14     44.93 o 
   4  18   9      242.94      330.61     18.05 o 
   5  18   9        5.40       33.23      7.34 o 
   6  18   9       16.56       29.24      8.41 o 
   7  18   9       60.75       44.70     13.20 o 
   8  18   9      339.10      342.01     23.10 o 
   9  18   9      799.41      821.74     45.74 o 
  10  18   9      143.87       99.93     23.73 o 
  11  18   9      514.11      507.52     33.88 o 
  12  18   9      210.22      230.75     18.94 o 
   1  19   9     1771.42     1779.69     44.72 o 
   2  19   9      155.82      196.99     17.93 o 
   3  19   9     1205.49     1243.93     43.51 o 
   4  19   9     1287.16     1338.99     41.89 o 
   5  19   9      529.85      521.52     25.50 o 
   6  19   9       36.44       44.49     15.05 o 
   7  19   9      244.31      193.52     15.67 o 
   8  19   9        1.86       30.03     16.88 o 
   9  19   9      214.85      245.45     34.01 o 
  10  19   9      664.29      605.24     41.91 o 
  11  19   9      101.21      165.17     22.60 o 
  12  19   9       81.61      102.91     14.02 o 
   0  20   9      209.20      195.89     23.31 o 
   1  20   9       66.81       60.69      8.95 o 
   2  20   9       75.14       72.58     10.85 o 
   3  20   9        1.36       26.98     11.01 o 
   4  20   9      673.54      617.14     27.94 o 
   5  20   9     1571.01     1525.42     49.57 o 
   6  20   9      326.64      288.39     21.35 o 
   7  20   9     2269.87     2129.70     86.02 o 
   8  20   9      216.88      194.67     20.26 o 
   9  20   9      624.42      541.20     40.47 o 
  10  20   9        8.52       53.31     10.23 o 
  11  20   9      206.69      179.30     20.85 o 
   1  21   9      982.14      939.34     47.04 o 
   2  21   9      147.10      141.33     16.39 o 
   3  21   9      815.47      816.26     44.34 o 
   4  21   9     1815.10     1798.03     68.85 o 
   5  21   9      236.20      308.92     25.66 o 
   6  21   9       73.09      116.45     17.75 o 
   7  21   9      392.30      421.44     34.53 o 
   8  21   9       59.43      119.29     21.34 o 
   9  21   9      143.39      179.31     29.75 o 
  10  21   9      107.41       83.00     16.86 o 
   0  22   9      287.52      261.38     54.12 o 
   1  22   9      352.06      313.95     23.37 o 
   2  22   9      115.74       74.31     17.83 o 
   3  22   9      673.23      663.29     39.32 o 
   4  22   9      420.97      503.84     43.40 o 
   5  22   9     3427.00     3538.59    135.47 o 
   6  22   9       94.29      133.31     30.21 o 
   7  22   9     2741.30     3017.67    158.39 o 
   8  22   9       41.59       62.68     15.88 o 
   9  22   9      579.32      479.33     39.30 o 
   1  23   9     5667.95     6264.60    143.19 o 
   2  23   9      223.84      191.00     23.03 o 
   3  23   9     1231.59     1175.14     62.78 o 
   4  23   9      209.70      271.55     24.11 o 
   5  23   9       77.17      110.85     19.44 o 
   6  23   9        6.69       55.39     13.88 o 
   7  23   9     1948.54     1704.64    122.88 o 
   8  23   9        4.55       69.25     16.05 o 
   0  24   9      286.05      206.39     31.91 o 
   1  24   9        1.58       35.88     12.00 o 
   2  24   9        7.37       55.61     12.63 o 
   3  24   9      916.90      891.61     68.16 o 
   4  24   9        1.82       31.29     14.09 o 
   5  24   9      852.71      775.85     56.86 o 
   6  24   9      621.59      592.69     53.27 o 
   7  24   9     1370.36     1269.00     83.17 o 
   1  25   9       33.84       53.23      9.61 o 
   2  25   9      736.97      705.39     52.47 o 
   3  25   9      276.75      246.80     28.09 o 
   4  25   9      629.93      661.66     45.81 o 
   5  25   9      429.03      307.66     33.43 o 
   0  26   9        8.57       13.60     14.23 o 
   1  26   9      250.45      209.72     23.01 o 
   2  26   9       34.40       75.01     12.56 o 
   0   0  10     4294.38     3808.67    120.34 o 
   1   0  10     5413.67     5557.95     87.86 o 
   2   0  10    88900.16    90517.13   1012.02 o 
   3   0  10     5149.46     4635.12     67.13 o 
   4   0  10     1453.36     1533.19     53.46 o 
   5   0  10     1744.83     2379.34     58.38 o 
   6   0  10       76.47      164.27     13.74 o 
   7   0  10      968.15     1107.30     60.62 o 
   8   0  10     1844.54     2237.71    106.90 o 
   9   0  10     2206.26     2226.17    101.59 o 
  10   0  10      430.21      457.33     42.06 o 
  11   0  10      316.25      363.24     38.89 o 
  12   0  10       15.98       56.35     13.70 o 
  13   0  10      990.53      888.69     65.53 o 
  14   0  10      627.96      549.72     56.43 o 
  15   0  10     1328.84     1184.79     69.92 o 
  16   0  10      649.36      668.92     82.32 o 
  17   0  10       53.67       59.65     16.20 o 
   1   1  10    26360.48    27415.84    370.55 o 
   2   1  10    17004.44    17681.37    148.36 o 
   3   1  10      670.11      693.87     21.26 o 
   4   1  10     1487.25     1227.16     35.22 o 
   5   1  10     1057.65      922.02     34.97 o 
   6   1  10    14048.74    14197.34    108.55 o 
   7   1  10      576.44      621.21     32.59 o 
   8   1  10     1941.78     1941.51     62.93 o 
   9   1  10      944.16     1005.65     51.11 o 
  10   1  10     2855.83     2669.80     72.42 o 
  11   1  10      329.59      356.37     19.89 o 
  12   1  10      609.48      673.57     23.47 o 
  13   1  10      302.15      266.44     20.68 o 
  14   1  10       55.47       70.76     22.46 o 
  15   1  10     1126.55     1104.71     58.81 o 
  16   1  10     1627.75     1493.35    102.86 o 
  17   1  10      439.39      331.71     30.77 o 
   0   2  10       26.88       47.50      7.43 o 
   1   2  10      187.27      232.13      8.97 o 
   2   2  10      575.72      531.55     18.41 o 
   3   2  10      102.44      106.07      4.90 o 
   4   2  10     1807.56     2053.15     51.82 o 
   5   2  10      184.08      185.09      8.96 o 
   6   2  10    10801.19    10293.26    102.44 o 
   7   2  10       23.40       37.33      6.83 o 
   8   2  10     2419.02     2411.11     55.86 o 
   9   2  10     1200.47     1256.29     62.59 o 
  10   2  10     1418.23     1599.33     62.32 o 
  11   2  10      787.90      862.98     33.35 o 
  12   2  10      649.21      679.73     22.02 o 
  13   2  10      169.57      190.56     16.45 o 
  14   2  10     4676.72     4766.89     85.03 o 
  15   2  10      182.13      235.68     26.93 o 
  16   2  10     1845.43     1779.44     94.77 o 
  17   2  10      161.89      178.91     23.42 o 
   1   3  10     1719.47     1636.91     34.68 o 
   2   3  10     3664.60     3705.64     46.19 o 
   3   3  10    22394.85    24230.10    185.88 o 
   4   3  10    16082.48    17056.07    108.26 o 
   5   3  10       93.51       79.62      6.77 o 
   6   3  10     1312.14     1120.02     40.90 o 
   7   3  10     1158.20     1115.24     46.70 o 
   8   3  10       72.22       75.33      9.49 o 
   9   3  10       63.96       92.61      9.84 o 
  10   3  10       10.06       28.23     10.82 o 
  11   3  10      261.45      250.74     18.92 o 
  12   3  10      510.08      579.12     25.53 o 
  13   3  10       91.67      148.79     16.50 o 
  14   3  10       14.27       41.22     11.91 o 
  15   3  10      306.81      366.29     26.44 o 
  16   3  10       19.85       86.11     19.24 o 
  17   3  10        3.15       67.48     21.98 o 
   0   4  10    14320.08    14298.46    190.38 o 
   1   4  10    10797.22    10958.64    105.28 o 
   2   4  10     9048.59     9196.20     94.31 o 
   3   4  10     1226.81     1150.58     34.53 o 
   4   4  10      287.39      388.91     15.66 o 
   5   4  10     8692.11     8740.61     91.92 o 
   6   4  10      492.35      452.45     22.42 o 
   7   4  10     4187.70     4221.69     68.33 o 
   8   4  10      104.97       74.73      8.38 o 
   9   4  10     3222.90     3359.25     86.71 o 
  10   4  10      222.12      188.29     15.05 o 
  11   4  10        3.20       28.69      8.97 o 
  12   4  10        7.13       33.92      8.55 o 
  13   4  10      430.47      403.16     22.88 o 
  14   4  10       84.26       88.55     14.50 o 
  15   4  10       12.26       70.10     18.14 o 
  16   4  10       22.64       61.48     15.17 o 
  17   4  10       20.48       70.88     23.91 o 
   1   5  10        6.46        9.72      5.90 o 
   2   5  10      729.78      659.77     20.07 o 
   3   5  10     1697.71     1610.74     41.22 o 
   4   5  10      363.51      427.96     18.98 o 
   5   5  10     3674.90     4037.36     64.40 o 
   6   5  10      114.42       80.91      8.24 o 
   7   5  10     1041.93     1099.60     52.51 o 
   8   5  10      881.23      901.73     47.98 o 
   9   5  10     1087.35     1213.24     60.83 o 
  10   5  10      478.79      506.28     32.45 o 
  11   5  10      740.28      766.26     39.62 o 
  12   5  10      664.03      701.45     26.86 o 
  13   5  10       64.15       68.60     11.42 o 
  14   5  10     1265.06     1120.44     41.44 o 
  15   5  10       46.19       65.71     13.29 o 
  16   5  10      116.17      124.49     26.38 o 
  17   5  10       40.07       69.09     10.64 o 
   0   6  10     3665.15     3533.56     90.36 o 
   1   6  10      424.72      479.20     19.24 o 
   2   6  10     1108.62     1023.26     35.30 o 
   3   6  10       12.48       55.85      5.06 o 
   4   6  10     7100.27     7116.07     82.68 o 
   5   6  10     2837.48     2642.11     53.44 o 
   6   6  10     8334.18     8201.56    119.47 o 
   7   6  10     4098.62     4161.35     83.75 o 
   8   6  10      585.79      534.22     31.06 o 
   9   6  10       21.84       28.43      8.38 o 
  10   6  10      580.19      553.98     26.87 o 
  11   6  10      717.17      677.96     25.58 o 
  12   6  10     1809.87     1743.05     62.98 o 
  13   6  10      295.97      308.65     17.24 o 
  14   6  10     2232.49     2390.09     71.55 o 
  15   6  10       54.74       65.09     12.66 o 
  16   6  10      892.14      810.59     51.19 o 
  17   6  10      449.12      377.33     35.75 o 
   1   7  10     1190.13     1039.67     55.17 o 
   2   7  10      858.33      868.01     35.84 o 
   3   7  10      228.42      206.37     10.38 o 
   4   7  10     5088.84     4975.52     57.91 o 
   5   7  10      219.86      165.42     14.55 o 
   6   7  10     3157.87     3094.51     76.09 o 
   7   7  10        1.12       31.29     10.54 o 
   8   7  10     8271.29     8621.35    101.26 o 
   9   7  10     2135.40     2251.89     73.71 o 
  10   7  10      156.64      234.23     20.05 o 
  11   7  10     1021.63     1096.02     39.64 o 
  12   7  10      513.48      529.80     28.21 o 
  13   7  10      284.74      331.22     19.55 o 
  14   7  10       90.91      132.63     16.07 o 
  15   7  10       71.59       63.76     11.35 o 
  16   7  10      428.86      479.58     35.08 o 
   0   8  10    21382.56    22902.56    385.43 o 
   1   8  10        0.15       32.17      8.89 o 
   2   8  10    10196.51    10810.79    101.61 o 
   3   8  10     5033.39     5094.86     56.24 o 
   4   8  10     2708.51     2655.16     60.23 o 
   5   8  10      472.61      476.32     25.88 o 
   6   8  10      996.62      907.39     42.01 o 
   7   8  10      786.41      769.18     40.47 o 
   8   8  10     4478.19     4702.32     88.62 o 
   9   8  10     2326.56     2361.30     80.19 o 
  10   8  10     7130.95     7400.83    130.82 o 
  11   8  10      180.67      220.49     19.36 o 
  12   8  10     1169.91     1118.73     40.22 o 
  13   8  10       35.29       59.86     20.61 o 
  14   8  10       98.56      123.14     15.91 o 
  15   8  10      418.01      412.85     25.10 o 
  16   8  10      233.65      138.92     20.36 o 
   1   9  10       31.27       61.47      7.50 o 
   2   9  10     8016.91     8222.80     95.44 o 
   3   9  10      207.95      158.63     11.51 o 
   4   9  10     2396.33     2393.92     57.29 o 
   5   9  10      418.36      318.64     17.44 o 
   6   9  10     6745.82     6946.62    130.32 o 
   7   9  10      478.44      573.77     32.59 o 
   8   9  10     2292.14     2257.10     67.12 o 
   9   9  10       23.98       48.60     10.67 o 
  10   9  10      564.95      590.52     23.78 o 
  11   9  10      397.43      421.28     23.02 o 
  12   9  10       22.87       49.18     11.18 o 
  13   9  10     2768.23     2918.50     90.21 o 
  14   9  10     1177.00     1098.55     61.10 o 
  15   9  10       73.73       76.79     13.24 o 
  16   9  10      616.26      549.64     38.79 o 
   0  10  10     1201.81     1226.63     66.64 o 
   1  10  10       52.49       39.91      9.45 o 
   2  10  10      438.79      522.88     25.72 o 
   3  10  10       88.69       64.21      7.62 o 
   4  10  10     2212.31     2344.84     68.12 o 
   5  10  10     4277.86     4091.66     93.15 o 
   6  10  10      460.35      453.21     24.60 o 
   7  10  10      213.68      249.79     19.17 o 
   8  10  10     1762.16     1822.26     52.05 o 
   9  10  10      982.69     1090.93     38.40 o 
  10  10  10      515.85      447.72     37.82 o 
  11  10  10     2679.77     2669.73     63.68 o 
  12  10  10     4623.21     4823.05     73.30 o 
  13  10  10      104.19       84.75     19.75 o 
  14  10  10     1806.27     1767.00     73.05 o 
  15  10  10       11.41       77.32     22.59 o 
  16  10  10      472.57      443.38     30.23 o 
   1  11  10     3650.87     3404.45     83.48 o 
   2  11  10      359.56      422.92     21.05 o 
   3  11  10     1045.05      924.72     39.62 o 
   4  11  10     1759.69     1604.42     57.64 o 
   5  11  10      162.50      185.38     12.80 o 
   6  11  10     2240.68     2068.49     73.50 o 
   7  11  10     2757.02     2980.08     85.04 o 
   8  11  10     1399.27     1421.40     66.60 o 
   9  11  10       19.29       70.51     12.97 o 
  10  11  10       22.02       55.87      9.20 o 
  11  11  10      567.29      619.93     26.66 o 
  12  11  10       85.12      143.67     18.09 o 
  13  11  10       65.02       82.44     13.69 o 
  14  11  10       34.54       41.51     13.13 o 
  15  11  10      137.53      170.68     16.88 o 
   0  12  10     6631.34     5806.11    120.40 o 
   1  12  10       12.57       25.04      6.24 o 
   2  12  10     6051.79     6302.73     92.26 o 
   3  12  10       11.54       28.75      9.48 o 
   4  12  10      398.83      472.46     25.78 o 
   5  12  10     1566.56     1502.10     63.28 o 
   6  12  10     4830.48     5011.17     99.59 o 
   7  12  10     3153.58     3101.59     89.04 o 
   8  12  10     8499.63     8415.34    114.53 o 
   9  12  10      156.24      104.99     12.11 o 
  10  12  10     2898.58     2838.31     49.15 o 
  11  12  10       32.64       40.02     10.76 o 
  12  12  10      354.93      355.39     23.48 o 
  13  12  10       24.05       76.76     13.82 o 
  14  12  10     1262.62     1181.84     66.03 o 
  15  12  10      112.01      117.15     12.77 o 
   1  13  10     2006.64     1783.20     56.79 o 
   2  13  10     1462.04     1353.70     55.47 o 
   3  13  10     4790.99     4654.68     95.57 o 
   4  13  10      788.48      624.70     36.73 o 
   5  13  10     1312.16     1283.19     83.57 o 
   6  13  10      764.00      788.38     40.09 o 
   7  13  10     1584.41     1673.32     30.50 o 
   8  13  10        9.54       51.61     18.46 o 
   9  13  10      105.48      110.40     22.09 o 
  10  13  10       53.10       82.51     13.99 o 
  11  13  10        1.04       64.73     12.34 o 
  12  13  10      254.38      249.10     20.83 o 
  13  13  10      485.61      511.13     30.40 o 
  14  13  10      119.24      118.50     22.49 o 
  15  13  10       93.29      103.27     12.36 o 
   0  14  10      101.77       76.27     14.00 o 
   1  14  10     1126.54     1021.98     49.21 o 
   2  14  10      625.18      622.36     31.18 o 
   3  14  10      472.61      356.99     25.36 o 
   4  14  10      397.58      449.59     28.46 o 
   5  14  10      379.49      404.20     29.36 o 
   6  14  10     2219.80     2464.46     55.33 o 
   7  14  10       31.28       53.57      9.19 o 
   8  14  10      347.50      393.13     20.57 o 
   9  14  10       27.29       48.20     17.21 o 
  10  14  10       15.82       38.34      8.78 o 
  11  14  10      788.40      739.08     33.20 o 
  12  14  10      208.77      283.18     23.19 o 
  13  14  10       83.87       90.75     14.50 o 
  14  14  10     1345.74     1309.63     69.28 o 
   1  15  10      634.65      767.72     36.32 o 
   2  15  10      337.04      281.93     19.30 o 
   3  15  10     2279.66     2337.19     60.62 o 
   4  15  10      517.23      467.92     23.28 o 
   5  15  10      715.94      766.41     41.79 o 
   6  15  10      106.36       65.26      9.87 o 
   7  15  10       90.07      125.25     13.01 o 
   8  15  10     1011.44      988.21     47.66 o 
   9  15  10      165.70      131.39     13.91 o 
  10  15  10     1097.85     1165.41     58.89 o 
  11  15  10        6.27       44.18     12.92 o 
  12  15  10        0.09       64.80     11.74 o 
  13  15  10       92.96       89.08     22.10 o 
  14  15  10       51.57       89.75     15.05 o 
   0  16  10     1953.94     1650.08    119.65 o 
   1  16  10       47.65       47.68      8.83 o 
   2  16  10     1094.63     1006.66     30.20 o 
   3  16  10      303.79      335.59     20.24 o 
   4  16  10       74.05       62.71      9.29 o 
   5  16  10       75.09       70.19     11.49 o 
   6  16  10      424.07      442.28     23.14 o 
   7  16  10      978.51      924.47     43.75 o 
   8  16  10     1943.10     1910.12     54.76 o 
   9  16  10     1550.75     1895.55    156.58 o 
  10  16  10      124.69      128.28     32.19 o 
  11  16  10      305.60      331.14     24.77 o 
  12  16  10      137.80      128.20     23.13 o 
  13  16  10       21.46       70.33     13.25 o 
   1  17  10       42.87       59.69      8.95 o 
   2  17  10      468.20      463.68     21.21 o 
   3  17  10      713.96      712.10     27.37 o 
   4  17  10       90.60       80.44      9.43 o 
   5  17  10      665.25      547.48     27.05 o 
   6  17  10      590.76      609.20     34.54 o 
   7  17  10      151.95      178.41     17.44 o 
   8  17  10        6.12       18.52      6.59 o 
   9  17  10      346.79      311.43     32.45 o 
  10  17  10      108.85       98.59     12.54 o 
  11  17  10      146.97      167.43     19.21 o 
  12  17  10      611.21      486.97     49.37 o 
  13  17  10       22.04       74.85     15.68 o 
   0  18  10     2222.48     2134.40     38.92 o 
   1  18  10       75.22       76.01      9.46 o 
   2  18  10      137.71      110.42     12.83 o 
   3  18  10      208.54      180.85     12.95 o 
   4  18  10       16.71       37.76     13.37 o 
   5  18  10      518.90      567.76     25.80 o 
   6  18  10      185.04      156.44     15.80 o 
   7  18  10       13.80       53.01     10.54 o 
   8  18  10      312.05      301.50     30.07 o 
   9  18  10     2072.05     2162.48     67.43 o 
  10  18  10      141.33      138.63     17.23 o 
  11  18  10      199.11      162.27     24.71 o 
  12  18  10      581.63      511.44     42.41 o 
   1  19  10      434.31      486.44     22.43 o 
   2  19  10      206.29      198.70     17.27 o 
   3  19  10        1.97       34.00     10.52 o 
   4  19  10       25.58       32.88      7.56 o 
   5  19  10        4.90       31.19      7.70 o 
   6  19  10        6.95       31.56     10.48 o 
   7  19  10      365.06      368.92     27.95 o 
   8  19  10       93.22       86.51     16.34 o 
   9  19  10      103.21       86.69     14.30 o 
  10  19  10      204.53      208.66     24.94 o 
  11  19  10      156.60      111.68     15.74 o 
   0  20  10     2839.93     2971.13    130.43 o 
   1  20  10     1268.77     1214.26     57.03 o 
   2  20  10       37.66       71.62     13.32 o 
   3  20  10      148.67      174.38     30.58 o 
   4  20  10       47.86       61.38     15.31 o 
   5  20  10      351.41      373.37     30.56 o 
   6  20  10      395.30      425.73     36.57 o 
   7  20  10        0.38       32.65     18.71 o 
   8  20  10     1137.34     1186.60     82.02 o 
   9  20  10      745.32      682.79     58.79 o 
  10  20  10     1350.40     1282.00     88.28 o 
  11  20  10      626.04      590.52     47.44 o 
   1  21  10      284.34      304.43     20.29 o 
   2  21  10      429.57      450.76     25.00 o 
   3  21  10        3.53       21.12     10.86 o 
   4  21  10     1210.82     1184.48     60.66 o 
   5  21  10       21.48       58.53     11.76 o 
   6  21  10       22.26       49.41     12.80 o 
   7  21  10       96.16       71.19     17.07 o 
   8  21  10      383.63      361.55     47.23 o 
   9  21  10        8.96       70.52     14.36 o 
  10  21  10      402.58      343.96     46.91 o 
   0  22  10     1872.47     2095.61     89.57 o 
   1  22  10      283.26      228.05     22.18 o 
   2  22  10      151.83      190.14     20.66 o 
   3  22  10        4.14       30.98     11.96 o 
   4  22  10       31.00       36.20     18.83 o 
   5  22  10        0.12       53.38     10.68 o 
   6  22  10      771.09      721.79     52.68 o 
   7  22  10       14.71       65.47     14.24 o 
   8  22  10     1695.44     1542.70     74.10 o 
   9  22  10      264.94      332.60     30.89 o 
   1  23  10       64.12       59.01     12.75 o 
   2  23  10      124.85      102.62     16.19 o 
   3  23  10       12.23       16.55     13.24 o 
   4  23  10      141.27      237.76     32.45 o 
   5  23  10      522.56      575.90     36.47 o 
   6  23  10      290.31      247.22     27.02 o 
   7  23  10        2.49       37.51     23.55 o 
   8  23  10        4.61       72.19     13.84 o 
   0  24  10     2127.60     2202.47    137.64 o 
   1  24  10       11.98       19.32      9.95 o 
   2  24  10      568.27      509.40     37.74 o 
   3  24  10       56.86      109.17     16.19 o 
   4  24  10       24.63       50.17     12.98 o 
   5  24  10       14.35       47.40     14.14 o 
   6  24  10     1045.96      905.77     60.68 o 
   1  25  10       20.06       74.62     13.88 o 
   2  25  10      107.65      128.87     16.07 o 
   3  25  10       15.93       47.85     12.92 o 
   4  25  10       13.07       54.11     12.50 o 
   0  26  10      183.78      205.44     46.71 o 
   1   1  11     9758.15     9640.21    128.04 o 
   2   1  11    10478.68    10530.23    116.89 o 
   3   1  11       12.41       28.76      5.31 o 
   4   1  11     1265.53     1298.65     39.19 o 
   5   1  11        0.19       26.48      5.23 o 
   6   1  11     3805.03     3868.83     69.43 o 
   7   1  11       21.32       32.03      6.54 o 
   8   1  11      845.85      962.64     45.12 o 
   9   1  11      583.06      531.37     31.36 o 
  10   1  11      379.44      324.44     21.98 o 
  11   1  11       72.89      114.09     13.12 o 
  12   1  11      126.25      129.75     13.72 o 
  13   1  11     1866.00     1902.03     43.02 o 
  14   1  11     1392.88     1310.16     64.28 o 
  15   1  11      615.17      683.43     43.26 o 
  16   1  11       18.21       48.04     12.40 o 
  17   1  11      148.57      178.06     36.19 o 
   0   2  11      260.54      236.51     16.46 o 
   1   2  11     3869.61     4119.72     67.57 o 
   2   2  11    45836.43    49508.30    342.81 o 
   3   2  11    12422.56    14194.62    140.18 o 
   4   2  11     8101.59     7982.40     74.92 o 
   5   2  11     8436.22     8849.04    101.62 o 
   6   2  11      529.18      546.42     25.37 o 
   7   2  11      450.28      513.95     26.58 o 
   8   2  11      944.20     1067.42     52.52 o 
   9   2  11      494.91      480.43     33.54 o 
  10   2  11      195.33      240.40     17.46 o 
  11   2  11       70.40      103.02     11.60 o 
  12   2  11     2518.29     2406.16     54.45 o 
  13   2  11       61.59       61.61     13.49 o 
  14   2  11       58.47       65.12     13.43 o 
  15   2  11        4.84       59.42     13.04 o 
  16   2  11        1.39       52.01     14.54 o 
  17   2  11      213.10      297.72     36.37 o 
   1   3  11    14379.94    15130.40    151.54 o 
   2   3  11     8810.25     9220.39     83.93 o 
   3   3  11        9.40       17.89      5.83 o 
   4   3  11      254.66      280.30     12.93 o 
   5   3  11    13080.50    13972.61    183.77 o 
   6   3  11      924.12      980.07     41.88 o 
   7   3  11     3847.42     3682.21     65.32 o 
   8   3  11     1373.69     1500.74     60.14 o 
   9   3  11      510.83      436.61     32.19 o 
  10   3  11      604.83      645.17     43.34 o 
  11   3  11      232.93      296.85     18.95 o 
  12   3  11      453.39      414.36     24.02 o 
  13   3  11     1626.52     1594.08     57.24 o 
  14   3  11     1815.82     1777.42     84.45 o 
  15   3  11       21.07       78.16     14.80 o 
  16   3  11       13.37       66.47     15.16 o 
  17   3  11      142.49      148.53     20.35 o 
   0   4  11    13947.54    14692.68    212.38 o 
   1   4  11     1344.61     1332.49     34.43 o 
   2   4  11     4905.40     4861.82     72.96 o 
   3   4  11     1401.71     1309.20     37.36 o 
   4   4  11      297.14      363.37     18.44 o 
   5   4  11       81.16      134.75      8.85 o 
   6   4  11      157.62      153.68     12.88 o 
   7   4  11       62.70       71.18      8.27 o 
   8   4  11     2835.63     3193.74     74.85 o 
   9   4  11       13.15       40.06      7.59 o 
  10   4  11     2605.32     2641.91     81.89 o 
  11   4  11      734.19      741.85     23.44 o 
  12   4  11       30.75       59.62      9.74 o 
  13   4  11     1347.56     1282.44     59.57 o 
  14   4  11     1088.99     1077.18     47.19 o 
  15   4  11      699.33      695.43     43.23 o 
  16   4  11       14.15       63.21     16.88 o 
  17   4  11       63.39       57.34     10.12 o 
   1   5  11     6057.75     6202.38     83.89 o 
   2   5  11      606.75      725.21     22.70 o 
   3   5  11      324.69      402.46     19.65 o 
   4   5  11      477.41      491.06     23.54 o 
   5   5  11     3003.83     2980.95     68.13 o 
   6   5  11     2127.89     1831.43     50.40 o 
   7   5  11       15.49       14.73      5.68 o 
   8   5  11      185.08      244.02     19.68 o 
   9   5  11      283.86      304.73     22.33 o 
  10   5  11      353.79      403.60     19.58 o 
  11   5  11     1105.67     1001.92     37.36 o 
  12   5  11     1330.96     1336.42     51.01 o 
  13   5  11      236.34      295.25     20.89 o 
  14   5  11      125.27      151.92     20.51 o 
  15   5  11     2087.56     2030.56     86.86 o 
  16   5  11      153.36      168.07     19.16 o 
   0   6  11     1462.00     1560.78     83.80 o 
   1   6  11      529.39      572.68     23.04 o 
   2   6  11      142.59      206.09     10.70 o 
   3   6  11     6030.00     5901.42     62.39 o 
   4   6  11     1063.21      970.98     42.47 o 
   5   6  11      474.88      536.52     25.62 o 
   6   6  11      450.83      507.83     27.38 o 
   7   6  11     1631.24     1804.87     64.09 o 
   8   6  11      138.24      177.50     13.58 o 
   9   6  11      261.87      317.62     22.00 o 
  10   6  11       81.89       56.45     10.63 o 
  11   6  11     4073.99     4111.95     98.54 o 
  12   6  11      319.93      374.27     22.09 o 
  13   6  11      869.31      813.79     34.92 o 
  14   6  11        3.97       50.22     11.55 o 
  15   6  11      183.25      112.16     14.21 o 
  16   6  11      124.47      154.54     20.97 o 
   1   7  11     1007.80      888.12     52.30 o 
   2   7  11     1049.23     1155.67     45.64 o 
   3   7  11     1005.86     1000.16     40.68 o 
   4   7  11     3319.97     3277.86     64.35 o 
   5   7  11      920.52      936.24     45.54 o 
   6   7  11     2289.15     2120.07     60.07 o 
   7   7  11     2104.85     2198.49     72.94 o 
   8   7  11      881.68      891.23     42.35 o 
   9   7  11     1111.78     1201.37     51.32 o 
  10   7  11      839.97      886.69     32.88 o 
  11   7  11     1340.22     1333.75     50.84 o 
  12   7  11       42.64       90.40     15.60 o 
  13   7  11        1.08       59.69     13.44 o 
  14   7  11      910.65      862.70     48.05 o 
  15   7  11      640.58      651.44     35.69 o 
  16   7  11      543.62      537.43     33.74 o 
   0   8  11      218.97      182.37     22.06 o 
   1   8  11      294.22      255.49     20.52 o 
   2   8  11      587.13      564.99     30.90 o 
   3   8  11      152.22      154.47      9.96 o 
   4   8  11       34.08       18.06      7.28 o 
   5   8  11      776.97      771.48     37.88 o 
   6   8  11        4.30       24.98      7.07 o 
   7   8  11        8.72       27.78     10.76 o 
   8   8  11      587.67      644.47     33.73 o 
   9   8  11      364.93      339.11     22.56 o 
  10   8  11      123.05       90.65     15.20 o 
  11   8  11      239.56      263.94     26.24 o 
  12   8  11      707.94      674.79     32.15 o 
  13   8  11       20.64       47.81     20.77 o 
  14   8  11       16.36       58.03     12.92 o 
  15   8  11     1023.67      943.74     52.91 o 
  16   8  11       12.37       34.63     16.79 o 
   1   9  11     4340.29     4139.00     94.70 o 
   2   9  11       12.35       23.55      6.96 o 
   3   9  11      709.01      662.60     30.68 o 
   4   9  11     3607.90     3647.12     64.23 o 
   5   9  11     7513.65     7504.35    135.89 o 
   6   9  11      265.39      343.99     27.76 o 
   7   9  11     3964.19     4254.92     99.52 o 
   8   9  11       58.98       56.32     10.67 o 
   9   9  11     2662.23     2602.96     54.27 o 
  10   9  11       20.83       46.09     12.62 o 
  11   9  11      156.89      176.13     16.08 o 
  12   9  11       21.40       50.60      9.52 o 
  13   9  11       68.64       63.41     17.41 o 
  14   9  11      398.26      396.27     21.49 o 
  15   9  11      188.45      187.58     18.62 o 
  16   9  11      311.39      206.67     21.07 o 
   0  10  11     2092.90     2136.40     90.55 o 
   1  10  11      561.04      592.67     41.33 o 
   2  10  11       75.55       88.19      8.06 o 
   3  10  11      106.00      131.91     10.10 o 
   4  10  11       80.32       83.35      9.02 o 
   5  10  11      283.43      241.94     16.06 o 
   6  10  11       22.71       26.85      8.80 o 
   7  10  11       15.76       24.61     12.23 o 
   8  10  11       80.19       85.66     12.74 o 
   9  10  11     1063.91     1047.74     37.75 o 
  10  10  11     4288.02     4414.73    101.90 o 
  11  10  11      818.97      836.20     44.44 o 
  12  10  11       76.67      115.92     13.82 o 
  13  10  11      576.11      630.18     29.91 o 
  14  10  11       51.07       79.96     13.91 o 
  15  10  11       88.90       70.48      9.93 o 
   1  11  11     1883.43     1924.93     77.83 o 
   2  11  11      646.14      837.58     40.81 o 
   3  11  11      250.36      235.53     13.05 o 
   4  11  11     1429.07     1418.76     55.42 o 
   5  11  11        0.69       20.49      7.44 o 
   6  11  11     2613.60     2472.63     85.12 o 
   7  11  11      464.72      476.90     30.82 o 
   8  11  11     1966.56     2150.40     67.42 o 
   9  11  11     1501.61     1567.17     61.17 o 
  10  11  11       30.94       66.67     12.32 o 
  11  11  11       83.21       57.40     20.10 o 
  12  11  11      215.39      305.88     20.55 o 
  13  11  11     1162.78     1185.82     48.97 o 
  14  11  11       25.32       47.71     13.18 o 
  15  11  11       55.86       71.68     11.13 o 
   0  12  11       65.28       32.19     23.13 o 
   1  12  11       60.04       42.29      7.66 o 
   2  12  11      427.55      433.83     26.40 o 
   3  12  11      435.40      418.98     23.84 o 
   4  12  11       52.10       68.90     11.58 o 
   5  12  11       38.31       29.71      6.56 o 
   6  12  11      687.57      768.28     37.92 o 
   7  12  11      149.09       85.78     11.79 o 
   8  12  11     1475.18     1395.88     54.41 o 
   9  12  11     2232.86     2032.78     74.34 o 
  10  12  11      306.31      322.02     21.48 o 
  11  12  11       49.44       69.26     12.51 o 
  12  12  11     1003.71     1051.27     45.28 o 
  13  12  11      180.72      205.60     17.39 o 
  14  12  11        1.22       36.90      8.59 o 
  15  12  11      678.96      517.40     29.89 o 
   1  13  11     1187.06     1276.96     61.18 o 
   2  13  11     1631.51     1634.78     54.37 o 
   3  13  11      560.26      323.90     36.41 o 
   4  13  11     3622.97     3490.94     85.18 o 
   5  13  11       45.07       39.60     10.29 o 
   6  13  11     2573.52     2703.49     43.33 o 
   7  13  11     6335.87     5972.53    104.03 o 
   8  13  11     1618.89     1785.13     54.64 o 
   9  13  11     6582.45     6347.46    103.68 o 
  10  13  11      533.09      619.83     26.98 o 
  11  13  11     1120.93     1020.86     52.85 o 
  12  13  11       84.62       77.75     10.77 o 
  13  13  11     2131.32     2034.06     74.04 o 
  14  13  11       42.35       85.76     12.62 o 
   0  14  11     1561.94     1583.71     67.12 o 
   1  14  11      211.23      237.02     18.23 o 
   2  14  11      534.03      512.77     29.07 o 
   3  14  11       38.87       28.11      9.15 o 
   4  14  11      712.66      718.66     41.87 o 
   5  14  11       83.49       75.41     11.36 o 
   6  14  11      761.72      611.20     25.47 o 
   7  14  11        0.27       39.96      8.28 o 
   8  14  11        7.16       42.01     10.96 o 
   9  14  11       14.43       33.53     10.26 o 
  10  14  11      120.07      150.95     17.33 o 
  11  14  11       79.58       86.64     16.24 o 
  12  14  11      105.84       89.50     19.35 o 
  13  14  11      964.83      938.12     45.51 o 
  14  14  11      128.25      127.74     17.67 o 
   1  15  11     1091.08     1106.14     43.72 o 
   2  15  11     3774.42     3466.62     96.47 o 
   3  15  11      522.30      461.35     22.62 o 
   4  15  11       48.98       15.80     12.98 o 
   5  15  11        0.22       29.05      7.33 o 
   6  15  11        0.90       28.02     12.60 o 
   7  15  11     1177.80     1170.14     46.06 o 
   8  15  11       24.51       31.39     12.74 o 
   9  15  11      389.28      382.79     22.21 o 
  10  15  11     1551.49     1464.19     66.23 o 
  11  15  11       53.45       65.85     17.92 o 
  12  15  11     1058.70      939.92     46.85 o 
  13  15  11      410.69      379.65     24.89 o 
  14  15  11       84.50      107.69     17.47 o 
   0  16  11     4738.14     4435.41    173.72 o 
   1  16  11       59.13       89.38     11.33 o 
   2  16  11        8.11       31.06      7.06 o 
   3  16  11       51.12       80.53     10.81 o 
   4  16  11     2497.87     2347.84     58.39 o 
   5  16  11      730.78      770.56     34.64 o 
   6  16  11      306.91      373.99     23.74 o 
   7  16  11      282.09      277.51     20.54 o 
   8  16  11      615.58      515.63     24.67 o 
   9  16  11      107.18      100.94     28.08 o 
  10  16  11      291.59      262.58     23.02 o 
  11  16  11      220.23      223.28     21.29 o 
  12  16  11      944.79      882.96     64.42 o 
  13  16  11       35.03       86.32     16.65 o 
   1  17  11      439.87      428.99     21.71 o 
   2  17  11       75.41       79.12     10.81 o 
   3  17  11       72.51       91.78     13.71 o 
   4  17  11        0.56       24.86      6.97 o 
   5  17  11       84.44       84.78     12.60 o 
   6  17  11       46.53       71.36     11.32 o 
   7  17  11      255.53      265.43     21.52 o 
   8  17  11      307.82      324.58     21.33 o 
   9  17  11       37.91       65.78     16.20 o 
  10  17  11      234.62      168.76     24.25 o 
  11  17  11        6.76       63.19     19.98 o 
  12  17  11      144.35      133.75     17.05 o 
  13  17  11      527.48      476.34     47.54 o 
   0  18  11      485.64      368.09     37.02 o 
   1  18  11      795.47      781.31     27.47 o 
   2  18  11     2807.72     2485.08     98.79 o 
   3  18  11      331.14      345.19     31.28 o 
   4  18  11      703.12      677.77     32.42 o 
   5  18  11     1548.22     1470.32     48.83 o 
   6  18  11     1318.52     1277.60     68.29 o 
   7  18  11      134.75      148.85     18.94 o 
   8  18  11      302.34      315.10     36.38 o 
   9  18  11      397.28      360.10     26.44 o 
  10  18  11       39.89       71.19     16.89 o 
  11  18  11      254.30      206.87     20.12 o 
  12  18  11      450.82      398.70     45.29 o 
   1  19  11     1105.79     1136.42     43.53 o 
   2  19  11      747.52      667.66     41.12 o 
   3  19  11      349.38      362.34     27.07 o 
   4  19  11      140.87      125.73     16.24 o 
   5  19  11        0.20       26.16      9.59 o 
   6  19  11       70.85      113.34     18.41 o 
   7  19  11      843.41      862.19     45.76 o 
   8  19  11      741.66      766.50     54.88 o 
   9  19  11      559.67      508.37     38.36 o 
  10  19  11      508.75      598.02     40.32 o 
  11  19  11        1.12       67.86     18.53 o 
   0  20  11     1722.16     1612.85     94.27 o 
   1  20  11       17.18       21.31     10.78 o 
   2  20  11     1236.19     1213.64     67.30 o 
   3  20  11       67.29       60.30     13.55 o 
   4  20  11       14.31       29.67      9.82 o 
   5  20  11       82.16       95.40     16.37 o 
   6  20  11       15.37       53.80     12.68 o 
   7  20  11       33.96       87.53     15.59 o 
   8  20  11      741.13      756.61     57.29 o 
   9  20  11      327.75      426.58     29.56 o 
  10  20  11      727.30      702.54     57.38 o 
   1  21  11      138.04      150.04     18.66 o 
   2  21  11     1359.44     1525.37     57.64 o 
   3  21  11       43.83       67.61     13.35 o 
   4  21  11     3805.57     3900.88    103.84 o 
   5  21  11      577.63      573.17     38.49 o 
   6  21  11     1050.54     1016.18     65.07 o 
   7  21  11     2626.59     2280.29    131.37 o 
   8  21  11        7.59       60.96     17.99 o 
   9  21  11       13.31       54.22     14.98 o 
  10  21  11      247.65      273.37     35.40 o 
   0  22  11      403.16      423.18     41.67 o 
   1  22  11      333.10      271.38     21.36 o 
   2  22  11     1059.27     1000.43     48.39 o 
   3  22  11     1569.67     1523.89     67.96 o 
   4  22  11     1424.73     1425.98     94.41 o 
   5  22  11        0.09       66.69     17.70 o 
   6  22  11       63.59       71.33     26.66 o 
   7  22  11        6.69       17.34     25.02 o 
   8  22  11      286.77      325.73     30.78 o 
   1  23  11     2243.11     2299.51    107.66 o 
   2  23  11      629.75      631.06     41.16 o 
   3  23  11      867.29      839.54     50.95 o 
   4  23  11      523.54      499.27     35.01 o 
   5  23  11       38.12       47.62     20.79 o 
   6  23  11      945.40      785.49     59.28 o 
   7  23  11     1318.45     1418.50    113.80 o 
   0  24  11      681.50      708.82     48.61 o 
   1  24  11       11.54       32.33     11.32 o 
   2  24  11     1773.01     1590.46     82.25 o 
   3  24  11      235.98      226.38     25.98 o 
   4  24  11      648.24      579.97     47.27 o 
   5  24  11      134.09      168.90     18.83 o 
   6  24  11       14.85       52.04     29.50 o 
   1  25  11      213.24      145.71     22.14 o 
   2  25  11      489.94      478.61     35.71 o 
   3  25  11      329.67      288.18     29.18 o 
   4  25  11     1770.35     1682.28     99.30 o 
   0   0  12    61517.44    69214.26    549.69 o 
   1   0  12      841.52      760.85     30.10 o 
   2   0  12     3597.00     3890.18     59.06 o 
   3   0  12    11064.19    11351.20    156.44 o 
   4   0  12      122.16      152.64     11.63 o 
   5   0  12     4400.66     4643.53     72.24 o 
   6   0  12        4.59       31.58     10.63 o 
   7   0  12      460.97      552.50     40.95 o 
   8   0  12      945.63     1171.85     77.93 o 
   9   0  12     8541.60     8595.37    207.29 o 
  10   0  12      604.83      695.14     74.78 o 
  11   0  12      971.49     1063.98     57.75 o 
  12   0  12      359.22      441.40     39.59 o 
  13   0  12     2609.21     2616.24     83.34 o 
  14   0  12      356.65      355.28     42.11 o 
  15   0  12      183.86      213.49     35.98 o 
  16   0  12      973.59      935.70    103.29 o 
  17   0  12     2504.32     2456.88    178.95 o 
   1   1  12     2373.14     2210.65     50.93 o 
   2   1  12     5020.27     5134.03     65.15 o 
   3   1  12    10070.70    10717.28     98.26 o 
   4   1  12      395.49      381.45     17.48 o 
   5   1  12     2135.25     2322.33     62.94 o 
   6   1  12     1047.52     1154.57     48.33 o 
   7   1  12       11.44       35.60     10.20 o 
   8   1  12      632.31      588.92     33.87 o 
   9   1  12     2395.31     2428.60     77.69 o 
  10   1  12      905.77      978.82     46.93 o 
  11   1  12     1513.15     1577.57     33.11 o 
  12   1  12      246.33      321.51     19.10 o 
  13   1  12     3436.18     3434.62     62.58 o 
  14   1  12     1009.20     1012.00     41.51 o 
  15   1  12     1637.47     1538.29     75.92 o 
  16   1  12      334.66      311.39     22.29 o 
  17   1  12      964.60      837.88     65.49 o 
   0   2  12    13572.55    14072.78    208.10 o 
   1   2  12     2062.59     2029.37     44.25 o 
   2   2  12     1788.27     1497.56     44.86 o 
   3   2  12     1591.43     1925.89     48.91 o 
   4   2  12     1544.52     1705.51     44.72 o 
   5   2  12     7082.26     6092.25     73.38 o 
   6   2  12     1432.41     1432.93     54.91 o 
   7   2  12     3649.43     3557.63     67.97 o 
   8   2  12      103.20       84.21      8.76 o 
   9   2  12      482.06      494.33     33.48 o 
  10   2  12     4117.43     4062.16    113.42 o 
  11   2  12        7.88       32.34      8.95 o 
  12   2  12      646.22      644.13     26.67 o 
  13   2  12       14.86       30.89     10.00 o 
  14   2  12      382.22      383.94     21.95 o 
  15   2  12      206.66      241.75     26.73 o 
  16   2  12      330.46      286.52     27.00 o 
  17   2  12      152.97      187.58     30.96 o 
   1   3  12    10263.43    10519.67    141.13 o 
   2   3  12     5279.48     5393.66     87.54 o 
   3   3  12     4622.89     4651.96     51.35 o 
   4   3  12     1873.25     1834.12     54.79 o 
   5   3  12      762.53      791.57     38.30 o 
   6   3  12      642.19      730.85     36.23 o 
   7   3  12     3161.95     3090.67     79.52 o 
   8   3  12     1852.43     1908.88     70.23 o 
   9   3  12      325.49      354.62     26.00 o 
  10   3  12       17.95       42.76      9.19 o 
  11   3  12     1174.76     1218.35     38.15 o 
  12   3  12     1155.42     1108.96     43.71 o 
  13   3  12     2799.96     2913.94     95.88 o 
  14   3  12       21.00       51.73     10.88 o 
  15   3  12      239.67      259.53     22.78 o 
  16   3  12      107.19      101.13     15.09 o 
  17   3  12       49.07       63.49     12.57 o 
   0   4  12    10835.90    10982.27    229.12 o 
   1   4  12      106.77       89.74      6.21 o 
   2   4  12     2664.63     2746.48     54.29 o 
   3   4  12       13.08       24.69      4.74 o 
   4   4  12      489.33      507.52     23.92 o 
   5   4  12       46.24       31.02      5.54 o 
   6   4  12       52.78       62.06     10.31 o 
   7   4  12      240.46      241.44     19.60 o 
   8   4  12      275.13      340.31     22.94 o 
   9   4  12     7646.29     7526.47    108.01 o 
  10   4  12      231.55      278.53     18.41 o 
  11   4  12     5661.05     5595.29    123.57 o 
  12   4  12      963.80      999.96     40.76 o 
  13   4  12       49.50       76.83     13.08 o 
  14   4  12      662.20      615.58     29.52 o 
  15   4  12       71.09      139.02     32.99 o 
  16   4  12       28.21       58.12     12.88 o 
   1   5  12    10726.32    11001.69     98.64 o 
   2   5  12     1049.75     1323.90     43.41 o 
   3   5  12     1829.37     1722.36     54.13 o 
   4   5  12     2398.72     2553.36     55.16 o 
   5   5  12      116.19      133.42      9.30 o 
   6   5  12      103.04      121.40     11.94 o 
   7   5  12     1370.05     1433.45     63.41 o 
   8   5  12     1381.79     1439.86     52.37 o 
   9   5  12     2420.40     2262.46     66.53 o 
  10   5  12      186.25      226.84     16.28 o 
  11   5  12      228.26      235.20     16.85 o 
  12   5  12       69.96       63.62     13.15 o 
  13   5  12      146.82      136.94     15.21 o 
  14   5  12       57.07      101.34     14.47 o 
  15   5  12      237.53      226.21     16.91 o 
  16   5  12      379.16      332.29     27.30 o 
   0   6  12      944.37      869.55     70.57 o 
   1   6  12     5331.06     5497.67     78.65 o 
   2   6  12     2246.54     2388.09     54.30 o 
   3   6  12    25947.99    26791.27    228.50 o 
   4   6  12     1242.35     1270.43     45.73 o 
   5   6  12    17182.25    17516.21    166.44 o 
   6   6  12     3003.43     2924.42     64.64 o 
   7   6  12     1655.73     1830.32     72.82 o 
   8   6  12     2903.73     2996.75     83.66 o 
   9   6  12     2108.22     2094.95     59.31 o 
  10   6  12      160.99      215.62     16.30 o 
  11   6  12      453.33      408.57     23.24 o 
  12   6  12      574.19      585.49     28.14 o 
  13   6  12       95.68       99.78     15.01 o 
  14   6  12     1833.11     1773.74     72.28 o 
  15   6  12      150.93      133.03     15.01 o 
  16   6  12      111.94      101.07     17.10 o 
   1   7  12     3841.68     3386.51     88.64 o 
   2   7  12      235.53      308.69     18.10 o 
   3   7  12     2125.68     2166.77     49.18 o 
   4   7  12       15.72       28.63      6.05 o 
   5   7  12        3.60       21.85      5.66 o 
   6   7  12        3.02       13.82      5.93 o 
   7   7  12       34.22       45.98      7.55 o 
   8   7  12     1314.31     1372.74     48.08 o 
   9   7  12      566.53      491.06     22.97 o 
  10   7  12      589.85      601.22     26.48 o 
  11   7  12      542.59      479.93     25.82 o 
  12   7  12      885.81      939.94     50.46 o 
  13   7  12      621.99      576.90     27.46 o 
  14   7  12      457.71      397.26     23.48 o 
  15   7  12        0.42       45.97     12.93 o 
  16   7  12        0.03       52.19     13.24 o 
   0   8  12     3152.23     2945.46    108.72 o 
   1   8  12     1290.39     1474.82     82.12 o 
   2   8  12     1387.74     1286.72     59.55 o 
   3   8  12      150.13      167.90     10.98 o 
   4   8  12     1603.10     1440.17     49.66 o 
   5   8  12      871.42      786.05     38.37 o 
   6   8  12      413.40      373.24     21.74 o 
   7   8  12      582.40      619.83     33.11 o 
   8   8  12     1638.42     1706.14     58.88 o 
   9   8  12     6289.06     6110.15    117.10 o 
  10   8  12       82.82       78.00     12.81 o 
  11   8  12      648.76      675.20     27.48 o 
  12   8  12        0.57       54.16      9.08 o 
  13   8  12     3857.05     3931.50     97.45 o 
  14   8  12      575.27      604.05     30.87 o 
  15   8  12      657.13      601.10     40.30 o 
  16   8  12      223.14      183.50     17.36 o 
   1   9  12     2656.64     2701.72     97.57 o 
   2   9  12      294.57      247.01     18.29 o 
   3   9  12     1784.14     1703.79     53.17 o 
   4   9  12     1806.61     1774.51     71.29 o 
   5   9  12       18.32       39.07      8.63 o 
   6   9  12      824.46      855.00     39.46 o 
   7   9  12     1726.26     1508.44     69.54 o 
   8   9  12      345.54      396.77     27.39 o 
   9   9  12       56.95       82.29     10.38 o 
  10   9  12     1012.95     1004.54     41.89 o 
  11   9  12        2.02       33.95     10.88 o 
  12   9  12      154.74      179.71     17.42 o 
  13   9  12     1782.44     1736.42     81.56 o 
  14   9  12       37.70       75.21     14.29 o 
  15   9  12        4.63       38.92      8.19 o 
  16   9  12      129.10      134.76     18.93 o 
   0  10  12     7211.97     7166.56    170.85 o 
   1  10  12      162.52      139.75     13.94 o 
   2  10  12      553.49      569.40     35.81 o 
   3  10  12     4210.01     3782.54     80.19 o 
   4  10  12     2371.16     2107.92     63.42 o 
   5  10  12     9101.91     8969.68     93.30 o 
   6  10  12      712.56      631.24     57.23 o 
   7  10  12     7140.35     6883.48    133.39 o 
   8  10  12     1714.34     1742.45     53.79 o 
   9  10  12      292.28      286.91     19.92 o 
  10  10  12      764.51      753.43     38.20 o 
  11  10  12      149.88      165.31     18.69 o 
  12  10  12       47.84       89.95     12.99 o 
  13  10  12      299.10      275.89     26.25 o 
  14  10  12        4.25       79.46     13.30 o 
  15  10  12     1075.13      860.29     50.69 o 
   1  11  12     2519.66     2503.08     99.43 o 
   2  11  12     2051.03     2254.33     81.91 o 
   3  11  12      928.59      874.81     44.42 o 
   4  11  12        3.26       17.26      9.92 o 
   5  11  12       15.69       19.57      5.68 o 
   6  11  12       42.71       37.45      8.62 o 
   7  11  12      183.69      204.45     18.97 o 
   8  11  12      257.15      205.15     22.08 o 
   9  11  12     2241.70     2302.05     70.58 o 
  10  11  12      678.61      611.74     25.92 o 
  11  11  12     3381.75     3530.97     44.73 o 
  12  11  12       19.54       68.19     13.33 o 
  13  11  12      583.46      635.17     38.16 o 
  14  11  12       32.33       57.38     11.52 o 
  15  11  12     1146.76      898.33     57.45 o 
   0  12  12        0.63       46.16     14.97 o 
   1  12  12     1229.19     1214.23     76.75 o 
   2  12  12       91.06       75.72      7.69 o 
   3  12  12      275.62      298.75     18.36 o 
   4  12  12        0.15       20.36      9.73 o 
   5  12  12       97.64       97.70     15.44 o 
   6  12  12     3979.45     3977.32    104.83 o 
   7  12  12     3900.41     4094.00     66.49 o 
   8  12  12      189.24      176.41     15.87 o 
   9  12  12     1487.84     1574.62     57.92 o 
  10  12  12       29.53       27.38      9.69 o 
  11  12  12      925.52      865.53     38.95 o 
  12  12  12      421.77      444.34     25.53 o 
  13  12  12       68.14      101.06     16.53 o 
  14  12  12      338.45      320.84     24.39 o 
  15  12  12      902.78      799.72     46.64 o 
   1  13  12      666.19      655.25     37.04 o 
   2  13  12      137.07      152.57     13.73 o 
   3  13  12     1583.62     1525.45     39.16 o 
   4  13  12       17.40       40.40      7.01 o 
   5  13  12     4609.91     4384.19    105.57 o 
   6  13  12      199.70      232.22     18.23 o 
   7  13  12      193.11      137.56     13.39 o 
   8  13  12     1132.25      950.71     37.89 o 
   9  13  12     1023.69     1129.05     44.61 o 
  10  13  12        0.88       47.72      8.54 o 
  11  13  12      463.11      416.88     23.20 o 
  12  13  12      624.68      587.52     39.65 o 
  13  13  12     1086.83     1105.62     72.41 o 
  14  13  12       82.55       77.09      9.99 o 
   0  14  12       72.25       91.86     14.25 o 
   1  14  12      657.86      600.49     42.22 o 
   2  14  12     1761.21     1669.09     64.12 o 
   3  14  12     2529.51     2152.00     76.68 o 
   4  14  12      839.19      720.73     33.30 o 
   5  14  12     3184.50     3134.30     72.28 o 
   6  14  12     1011.86      929.36     31.85 o 
   7  14  12      234.24      260.20     20.79 o 
   8  14  12      608.26      597.96     27.35 o 
   9  14  12       17.81       45.68      9.45 o 
  10  14  12       30.87       61.25     12.21 o 
  11  14  12     2634.69     2690.68    108.44 o 
  12  14  12       14.46       45.24     12.42 o 
  13  14  12     2030.65     1956.78    102.16 o 
  14  14  12      666.75      601.33     34.42 o 
   1  15  12     2544.87     2460.97    105.67 o 
   2  15  12       88.86       81.69     12.32 o 
   3  15  12      123.70       80.29     10.83 o 
   4  15  12      591.06      474.35     35.25 o 
   5  15  12     1092.97      875.50     35.72 o 
   6  15  12     3344.36     3078.99     69.09 o 
   7  15  12      123.53      184.72     15.67 o 
   8  15  12      517.99      525.36     33.32 o 
   9  15  12      105.73      106.01     18.24 o 
  10  15  12       17.26       55.16      9.63 o 
  11  15  12     1490.29     1470.28     72.98 o 
  12  15  12       19.49       74.92     14.46 o 
  13  15  12       22.55       56.27     10.35 o 
   0  16  12      109.40      150.36     22.12 o 
   1  16  12      654.64      667.17     33.52 o 
   2  16  12     2313.16     1890.01     83.94 o 
   3  16  12      424.85      462.21     24.53 o 
   4  16  12       16.13       17.45      8.92 o 
   5  16  12       58.66       96.56     10.50 o 
   6  16  12      430.86      404.41     26.34 o 
   7  16  12        5.90       38.47     13.14 o 
   8  16  12     1200.20     1245.05     64.68 o 
   9  16  12      249.21      289.74     29.55 o 
  10  16  12      792.29      765.83     39.99 o 
  11  16  12     1629.58     1540.13     77.54 o 
  12  16  12      227.47      219.57     36.57 o 
  13  16  12        1.68       55.37     12.00 o 
   1  17  12      107.07      107.48     15.66 o 
   2  17  12      245.20      230.33     20.60 o 
   3  17  12       84.53      126.91     16.59 o 
   4  17  12        6.28       39.24     11.26 o 
   5  17  12      284.47      260.67     21.58 o 
   6  17  12      555.15      507.30     27.26 o 
   7  17  12      198.22      243.19     20.33 o 
   8  17  12       12.65       48.17     10.49 o 
   9  17  12        0.25       51.31     17.47 o 
  10  17  12        0.02       20.94     11.06 o 
  11  17  12      215.64      176.62     27.23 o 
  12  17  12       14.63       45.77     12.88 o 
   0  18  12      269.16      322.82     28.39 o 
   1  18  12      411.33      416.33     32.29 o 
   2  18  12     1154.57     1224.09     58.05 o 
   3  18  12     4625.04     4742.75    177.44 o 
   4  18  12        0.35       53.85     11.87 o 
   5  18  12       69.10       85.71     13.98 o 
   6  18  12        3.90       15.08     14.41 o 
   7  18  12      453.20      440.67     27.00 o 
   8  18  12        5.75       44.55     14.83 o 
   9  18  12        0.68       48.42     14.28 o 
  10  18  12       13.84       61.89     19.17 o 
  11  18  12       51.57      123.29     20.22 o 
  12  18  12        0.22       74.64     15.63 o 
   1  19  12     1055.08     1040.50     52.70 o 
   2  19  12      260.75      225.90     24.22 o 
   3  19  12      626.22      549.44     29.25 o 
   4  19  12       89.12       96.83     19.21 o 
   5  19  12     1247.89     1084.22     61.34 o 
   6  19  12      325.42      430.90     25.60 o 
   7  19  12      669.09      582.04     34.69 o 
   8  19  12       45.19       69.02     15.60 o 
   9  19  12      300.71      224.50     27.42 o 
  10  19  12       10.51       54.48     13.51 o 
  11  19  12       21.63       39.82     13.69 o 
   0  20  12      864.62      778.50     47.78 o 
   1  20  12      181.84      176.89     23.35 o 
   2  20  12     1040.21      888.37     40.00 o 
   3  20  12     1144.40     1178.65     56.62 o 
   4  20  12       15.32       37.35     18.96 o 
   5  20  12       22.54       47.17     27.12 o 
   6  20  12      137.85      207.32     27.57 o 
   7  20  12      135.41      129.91     20.07 o 
   8  20  12     1513.19     1378.69     86.84 o 
   9  20  12      127.49      161.33     21.97 o 
  10  20  12       61.61       69.62     15.44 o 
   1  21  12      326.07      344.53     25.01 o 
   2  21  12      742.01      598.85     33.09 o 
   3  21  12      331.74      287.25     22.60 o 
   4  21  12     1048.13      940.44     49.66 o 
   5  21  12      151.38      132.78     20.02 o 
   6  21  12        5.37       28.22     11.76 o 
   7  21  12        0.00       43.58     16.10 o 
   8  21  12       59.41       74.77     16.76 o 
   9  21  12       41.05       96.50     19.52 o 
   0  22  12      679.34      584.39     55.30 o 
   1  22  12      124.02      154.88     35.83 o 
   2  22  12      195.22      154.00     26.17 o 
   3  22  12     1121.58     1106.38     56.11 o 
   4  22  12       31.07       58.18     14.90 o 
   5  22  12      565.32      536.60     43.81 o 
   6  22  12        1.60       24.19     22.49 o 
   7  22  12       11.96       55.27     13.19 o 
   8  22  12       41.06       75.60     13.81 o 
   1  23  12      217.64      228.21     38.70 o 
   2  23  12       16.88       55.18     17.30 o 
   3  23  12       93.48      118.03     18.36 o 
   4  23  12      118.91      143.80     29.52 o 
   5  23  12        5.97       40.94     11.16 o 
   6  23  12        0.29       40.63     20.27 o 
   7  23  12      122.00      150.79     21.99 o 
   0  24  12     1337.44     1378.13    136.67 o 
   1  24  12       40.86       60.58     13.36 o 
   2  24  12      120.55      114.28     15.47 o 
   3  24  12      517.94      455.84     34.10 o 
   4  24  12      120.18       99.21     25.96 o 
   5  24  12      409.88      393.09     33.13 o 
   1  25  12       33.42       57.48     12.07 o 
   2  25  12      139.65      177.02     18.38 o 
   3  25  12      154.95      188.80     20.17 o 
   1   1  13       74.36       89.63      7.18 o 
   2   1  13     8272.73     9042.10    106.35 o 
   3   1  13     7364.49     7585.11     82.32 o 
   4   1  13      529.67      561.63     26.81 o 
   5   1  13      159.09      213.02     14.41 o 
   6   1  13     1045.56     1232.79     56.83 o 
   7   1  13      123.43      112.24     10.48 o 
   8   1  13       11.95       34.84      8.76 o 
   9   1  13        3.05       31.56      6.35 o 
  10   1  13     2398.37     2569.83     35.92 o 
  11   1  13     2065.17     2156.85     55.85 o 
  12   1  13     1172.88     1166.34     34.96 o 
  13   1  13      381.31      374.01     22.11 o 
  14   1  13      224.67      259.66     21.77 o 
  15   1  13      442.62      419.13     29.35 o 
  16   1  13      664.04      647.80     47.50 o 
   0   2  13     2542.28     2509.33    222.04 o 
   1   2  13      853.06      923.93     29.56 o 
   2   2  13     6559.79     7281.43     81.86 o 
   3   2  13     7558.20     7436.81     81.20 o 
   4   2  13      190.79      177.13      9.92 o 
   5   2  13     2656.31     2833.95     55.09 o 
   6   2  13      263.26      269.35     15.66 o 
   7   2  13     1382.60     1479.14     60.58 o 
   8   2  13     1205.69     1198.52     59.50 o 
   9   2  13        1.01       40.03      8.30 o 
  10   2  13      672.30      712.45     27.28 o 
  11   2  13       81.42       84.93     11.69 o 
  12   2  13        3.45       31.94     10.42 o 
  13   2  13       88.61      105.43     12.87 o 
  14   2  13      239.87      206.31     21.24 o 
  15   2  13      320.07      355.35     30.54 o 
  16   2  13        1.18       27.73     20.66 o 
   1   3  13     6523.93     6377.82    111.11 o 
   2   3  13     6495.08     6005.58     69.37 o 
   3   3  13      489.66      480.58     21.19 o 
   4   3  13     3807.68     3423.56     64.81 o 
   5   3  13      188.12      210.95     12.13 o 
   6   3  13     7329.32     7373.92    107.34 o 
   7   3  13     4548.88     4558.53     95.47 o 
   8   3  13      136.05      164.48     14.60 o 
   9   3  13     1897.25     1925.06     60.29 o 
  10   3  13       36.59       49.31     14.57 o 
  11   3  13       60.40       76.76     11.29 o 
  12   3  13      232.67      283.06     19.06 o 
  13   3  13       92.72      102.77     13.08 o 
  14   3  13      712.67      611.76     33.86 o 
  15   3  13      614.13      489.68     34.87 o 
  16   3  13       24.58       66.69     12.17 o 
   0   4  13    52852.72    59163.97    633.86 o 
   1   4  13     1670.63     1538.66     43.68 o 
   2   4  13      813.12      666.31     28.49 o 
   3   4  13      576.52      557.89     25.26 o 
   4   4  13        2.44       22.55      6.06 o 
   5   4  13     4649.98     4817.19     57.65 o 
   6   4  13     4010.27     4209.53     65.81 o 
   7   4  13      906.97      894.93     50.13 o 
   8   4  13       82.39       56.63     14.18 o 
   9   4  13       82.43      109.50     11.27 o 
  10   4  13      454.09      425.07     24.27 o 
  11   4  13      543.96      580.90     30.15 o 
  12   4  13        0.02       41.13     12.08 o 
  13   4  13       16.69       37.57     16.10 o 
  14   4  13       18.40       55.51     10.98 o 
  15   4  13      460.42      405.14     25.36 o 
  16   4  13      236.41      227.68     20.16 o 
   1   5  13    10529.51    11267.23    105.31 o 
   2   5  13     1070.24     1152.02     45.01 o 
   3   5  13     4082.60     4216.13     67.14 o 
   4   5  13     4756.08     4644.41     55.83 o 
   5   5  13        3.21       14.89      4.06 o 
   6   5  13     2112.76     2148.95     57.90 o 
   7   5  13      472.21      425.95     26.94 o 
   8   5  13      751.75      821.21     47.60 o 
   9   5  13      923.92     1026.63     49.60 o 
  10   5  13     6082.68     6052.77     79.23 o 
  11   5  13      114.18      136.81     13.97 o 
  12   5  13      214.85      236.96     24.87 o 
  13   5  13       90.87      111.65     15.63 o 
  14   5  13      922.86      867.02     46.17 o 
  15   5  13      224.70      225.21     21.91 o 
  16   5  13       75.21       94.28     12.48 o 
   0   6  13     1199.57     1151.80     93.47 o 
   1   6  13     1051.90     1254.34     54.91 o 
   2   6  13     6148.51     6129.12     79.43 o 
   3   6  13       10.85       22.00      6.81 o 
   4   6  13      706.45      573.20     25.88 o 
   5   6  13      950.38      963.12     44.43 o 
   6   6  13     1218.09     1079.35     49.69 o 
   7   6  13     1619.56     1735.74     62.35 o 
   8   6  13      311.51      280.52     20.68 o 
   9   6  13     1783.27     1817.39     41.78 o 
  10   6  13        3.23       19.20      9.15 o 
  11   6  13      168.50      246.82     19.28 o 
  12   6  13        7.75       54.59      9.37 o 
  13   6  13        0.26       48.61     11.44 o 
  14   6  13       71.35       62.10     12.50 o 
  15   6  13      130.83      164.83     25.80 o 
  16   6  13       16.41       63.39     10.96 o 
   1   7  13       80.91      151.34     14.28 o 
   2   7  13     3583.72     3371.56     66.24 o 
   3   7  13     1062.41     1261.46     43.43 o 
   4   7  13      748.59      726.18     34.22 o 
   5   7  13      481.08      426.93     26.17 o 
   6   7  13     3761.94     3318.02     70.20 o 
   7   7  13     1089.40      950.81     45.52 o 
   8   7  13     2032.97     1959.46     45.83 o 
   9   7  13       12.73       43.79      8.87 o 
  10   7  13      676.28      842.94     32.06 o 
  11   7  13     2231.69     2244.47     76.74 o 
  12   7  13     1057.82      975.44     40.06 o 
  13   7  13      489.41      469.74     30.33 o 
  14   7  13       15.24       62.06     16.92 o 
  15   7  13       16.77       32.16      8.92 o 
  16   7  13       79.52      112.50     18.59 o 
   0   8  13     1555.62     1146.14     88.68 o 
   1   8  13      221.84      233.72     17.71 o 
   2   8  13        7.10       12.72      8.49 o 
   3   8  13      607.98      603.76     29.16 o 
   4   8  13      241.13      258.31     14.76 o 
   5   8  13      167.14      131.76     10.05 o 
   6   8  13      158.85      127.99     10.99 o 
   7   8  13     5798.90     5893.90    104.76 o 
   8   8  13     3831.34     3946.51    124.15 o 
   9   8  13      357.44      384.90     20.81 o 
  10   8  13      653.34      704.54     27.29 o 
  11   8  13      664.30      752.39     33.38 o 
  12   8  13     3852.03     3783.96     65.74 o 
  13   8  13     1914.13     1865.50     84.28 o 
  14   8  13      473.21      442.28     28.39 o 
  15   8  13      198.60      187.36     25.69 o 
  16   8  13        0.01       48.37     12.89 o 
   1   9  13      305.88      349.74     24.08 o 
   2   9  13     3760.84     3571.61     89.66 o 
   3   9  13      583.85      640.73     32.31 o 
   4   9  13     9979.73     9560.84    110.31 o 
   5   9  13        8.79       29.09      7.77 o 
   6   9  13     4251.43     4314.74     87.93 o 
   7   9  13        2.30       22.26      9.63 o 
   8   9  13      506.60      448.80     27.78 o 
   9   9  13      132.17      131.35     13.96 o 
  10   9  13      606.75      653.48     28.91 o 
  11   9  13      261.14      320.42     20.28 o 
  12   9  13        9.62       43.24     11.21 o 
  13   9  13      175.55      184.47     18.63 o 
  14   9  13      407.64      424.74     27.20 o 
  15   9  13       12.53       56.48     10.54 o 
   0  10  13        6.98        2.68     13.26 o 
   1  10  13        7.87       34.20     12.94 o 
   2  10  13       13.88       37.86     10.07 o 
   3  10  13      172.52      183.99     14.20 o 
   4  10  13        3.12       17.57      4.68 o 
   5  10  13     2771.74     2549.24     98.08 o 
   6  10  13     3894.08     3558.80    122.69 o 
   7  10  13      583.74      568.10     40.75 o 
   8  10  13      424.35      368.59     20.92 o 
   9  10  13    11132.33    11568.00    129.28 o 
  10  10  13     3384.44     3474.73     57.09 o 
  11  10  13     2334.74     2332.66     73.03 o 
  12  10  13      632.39      667.66     37.67 o 
  13  10  13      470.47      485.10     48.87 o 
  14  10  13      698.39      622.39     36.92 o 
  15  10  13      108.00      121.61     15.52 o 
   1  11  13      674.85      709.73     61.41 o 
   2  11  13     1929.26     1779.00     72.62 o 
   3  11  13      247.04      246.52     20.03 o 
   4  11  13     3755.54     3734.64     86.00 o 
   5  11  13     1218.14     1275.49     46.03 o 
   6  11  13      922.40      797.59     45.70 o 
   7  11  13     1058.86     1049.93     32.94 o 
   8  11  13     1025.06     1013.63     51.12 o 
   9  11  13      150.71      184.35     20.83 o 
  10  11  13     2825.81     2723.40     51.38 o 
  11  11  13      122.63      166.19     16.86 o 
  12  11  13     1436.91     1424.33     51.66 o 
  13  11  13      351.81      315.60     23.30 o 
  14  11  13       16.94       38.13      9.87 o 
  15  11  13       78.04      111.10     14.88 o 
   0  12  13      857.89      806.95     78.21 o 
   1  12  13      349.42      374.38     32.50 o 
   2  12  13      171.02      173.80     30.41 o 
   3  12  13      581.26      512.66     31.25 o 
   4  12  13       66.03       60.91      8.32 o 
   5  12  13      448.05      424.12     33.97 o 
   6  12  13     1290.92     1344.72     33.46 o 
   7  12  13     2782.50     2760.41     99.49 o 
   8  12  13      473.11      477.45     22.02 o 
   9  12  13     2724.29     2856.90     91.42 o 
  10  12  13       89.28       95.13     14.28 o 
  11  12  13        4.29       43.26     15.15 o 
  12  12  13      560.14      473.41     31.76 o 
  13  12  13      317.53      311.32     22.74 o 
  14  12  13       11.38       65.17     10.34 o 
   1  13  13     3072.64     3066.35    118.54 o 
   2  13  13     4798.56     4405.16    132.57 o 
   3  13  13      725.59      734.34     42.15 o 
   4  13  13     2020.97     1979.57     52.50 o 
   5  13  13     2470.13     2373.25     59.59 o 
   6  13  13       66.50      142.04     15.13 o 
   7  13  13       10.63       41.68      7.82 o 
   8  13  13      297.10      284.24     19.12 o 
   9  13  13     1537.87     1644.93     73.31 o 
  10  13  13      523.35      592.01     28.74 o 
  11  13  13     2013.14     1981.67     73.28 o 
  12  13  13     1431.93     1402.57     65.09 o 
  13  13  13      337.53      369.34     27.29 o 
  14  13  13       23.87       41.62     14.81 o 
   0  14  13     1061.18      994.26     77.67 o 
   1  14  13       51.18       64.27     14.42 o 
   2  14  13       25.42       20.87      9.37 o 
   3  14  13     4415.18     4065.12    121.87 o 
   4  14  13        8.91       28.27     10.14 o 
   5  14  13      203.40      178.20     15.56 o 
   6  14  13      293.86      332.95     22.19 o 
   7  14  13      115.14      139.09     20.37 o 
   8  14  13      291.41      261.69     22.44 o 
   9  14  13      140.81      178.74     19.64 o 
  10  14  13     1283.94     1231.37     65.35 o 
  11  14  13     1338.44     1306.79     57.13 o 
  12  14  13       43.01       56.65     12.06 o 
  13  14  13        4.75       54.33     14.50 o 
  14  14  13      128.47      105.73     21.31 o 
   1  15  13     1557.94     1166.15    237.92 o 
   2  15  13      800.21      849.16     41.61 o 
   3  15  13     2011.96     2017.95     51.65 o 
   4  15  13     3330.78     2887.70    128.43 o 
   5  15  13      209.23      212.66     18.36 o 
   6  15  13      497.38      447.44     37.57 o 
   7  15  13      320.48      341.92     18.31 o 
   8  15  13      500.80      470.55     22.67 o 
   9  15  13       10.94       29.98      9.15 o 
  10  15  13     1033.10      995.89     54.88 o 
  11  15  13       46.99       80.38     17.03 o 
  12  15  13      468.69      530.80     36.77 o 
  13  15  13      307.46      255.07     24.35 o 
   0  16  13        3.38       61.55     22.33 o 
   1  16  13     1086.78     1214.26     49.26 o 
   2  16  13      114.88      194.37     18.18 o 
   3  16  13      226.44      246.66     25.56 o 
   4  16  13      334.87      309.37     19.81 o 
   5  16  13      172.22      236.46     22.26 o 
   6  16  13      627.70      575.02     28.00 o 
   7  16  13       53.96       52.03      9.15 o 
   8  16  13       80.34       76.72     15.26 o 
   9  16  13      246.53      195.27     19.35 o 
  10  16  13      151.97      110.93     14.81 o 
  11  16  13     1238.55     1285.99     84.45 o 
  12  16  13      713.09      650.87     41.19 o 
  13  16  13      529.83      469.92     41.85 o 
   1  17  13      875.44      718.46     32.63 o 
   2  17  13     1366.38     1150.32     44.13 o 
   3  17  13       33.33       58.48     12.71 o 
   4  17  13        9.59       71.64     13.95 o 
   5  17  13      252.33      237.01     29.70 o 
   6  17  13      276.17      291.16     23.36 o 
   7  17  13      399.66      409.69     31.40 o 
   8  17  13      798.98      771.02     57.53 o 
   9  17  13      150.49      216.77     37.65 o 
  10  17  13       71.02       56.71     14.56 o 
  11  17  13      292.74      314.57     39.08 o 
  12  17  13      522.51      543.59     44.57 o 
   0  18  13      917.81      817.06     52.27 o 
   1  18  13        0.65       20.55      9.80 o 
   2  18  13      669.69      738.25     34.02 o 
   3  18  13       26.69       35.84     13.75 o 
   4  18  13      595.89      562.10     34.74 o 
   5  18  13       12.62       54.89     11.67 o 
   6  18  13       51.73       44.56     24.88 o 
   7  18  13     1150.68     1156.86     53.69 o 
   8  18  13      183.60      263.07     36.00 o 
   9  18  13      150.47      151.80     23.17 o 
  10  18  13       40.17       93.96     17.54 o 
  11  18  13       37.79       56.66     21.25 o 
   1  19  13     2449.55     2526.70     83.48 o 
   2  19  13      439.28      431.93     26.02 o 
   3  19  13       26.31       54.61     17.57 o 
   4  19  13      353.78      376.74     30.09 o 
   5  19  13       70.58       68.18     17.84 o 
   6  19  13       31.24       97.52     22.57 o 
   7  19  13       47.54       76.82     24.06 o 
   8  19  13       50.39       46.72     14.99 o 
   9  19  13      315.32      301.30     27.34 o 
  10  19  13      469.18      498.76     40.80 o 
  11  19  13      156.43      221.67     30.58 o 
   0  20  13     1915.64     1862.49    101.74 o 
   1  20  13        0.03       67.17     12.51 o 
   2  20  13      697.71      628.59     28.23 o 
   3  20  13      700.50      693.87     35.78 o 
   4  20  13      320.16      364.54     27.90 o 
   5  20  13      184.92      169.55     20.15 o 
   6  20  13      101.96      140.84     19.97 o 
   7  20  13        9.78       50.35     13.85 o 
   8  20  13        0.48       68.44     14.77 o 
   9  20  13      202.92      211.58     24.12 o 
  10  20  13       76.32      137.17     21.14 o 
   1  21  13     3581.15     3547.20     93.87 o 
   2  21  13     1984.56     1759.91     86.39 o 
   3  21  13      540.78      392.05     26.21 o 
   4  21  13     4111.98     4040.07     65.66 o 
   5  21  13      952.68      882.47     47.99 o 
   6  21  13     1086.53     1115.07     63.76 o 
   7  21  13       43.47       67.67     22.86 o 
   8  21  13       26.49       95.93     22.34 o 
   9  21  13       85.30       75.42     14.68 o 
   0  22  13      977.17      863.93     65.81 o 
   1  22  13      126.29      131.58     18.64 o 
   2  22  13      482.26      436.18     34.22 o 
   3  22  13        9.34       39.22     15.19 o 
   4  22  13       33.89       77.34     17.53 o 
   5  22  13     2262.61     2090.99    141.13 o 
   6  22  13        0.13       53.12     11.98 o 
   7  22  13      650.41      630.12     50.22 o 
   8  22  13      254.57      310.12     49.46 o 
   1  23  13      560.62      585.84     41.12 o 
   2  23  13       47.16       79.97     19.10 o 
   3  23  13      227.46      217.27     30.89 o 
   4  23  13      956.60      896.49     66.69 o 
   5  23  13        0.11       55.95     32.43 o 
   6  23  13       33.52       79.94     14.81 o 
   0  24  13      348.09      271.36     54.75 o 
   1  24  13      108.92      117.85     17.32 o 
   2  24  13      233.63      259.44     22.04 o 
   3  24  13      797.88      733.74     51.59 o 
   4  24  13        1.03       39.96     19.16 o 
   5  24  13      369.62      372.82     24.13 o 
   1  25  13      398.99      370.00     31.45 o 
   0   0  14    57424.20    67557.18  34894.16 o 
   1   0  14    15271.66    15730.59    462.97 o 
   2   0  14     2442.32     2152.25     70.00 o 
   3   0  14     4081.58     3824.91     89.46 o 
   4   0  14     4654.27     4647.26     77.39 o 
   5   0  14     1812.13     2194.02    110.31 o 
   6   0  14     2741.64     3051.99    139.25 o 
   7   0  14     6863.21     6999.33    158.83 o 
   8   0  14    10413.32    10278.48    212.30 o 
   9   0  14        0.26       41.79     12.15 o 
  10   0  14      325.24      380.04     31.28 o 
  11   0  14       72.50      128.94     15.38 o 
  12   0  14     1122.38     1105.96     56.21 o 
  13   0  14      177.53      152.55     33.92 o 
  14   0  14      184.37      254.20     28.10 o 
  15   0  14     2214.30     2110.72    119.11 o 
  16   0  14        0.11       73.95     16.78 o 
   1   1  14    16377.17    17605.51    198.42 o 
   2   1  14       26.98       83.83      7.29 o 
   3   1  14      238.25      277.45     12.69 o 
   4   1  14      563.35      435.09     19.52 o 
   5   1  14      274.01      383.43     19.35 o 
   6   1  14      857.80      961.13     47.08 o 
   7   1  14      840.84      935.13     50.25 o 
   8   1  14       33.90       43.19      8.78 o 
   9   1  14        0.08       21.04      7.98 o 
  10   1  14      990.39     1051.97     42.89 o 
  11   1  14      195.99      185.58     19.22 o 
  12   1  14     1741.43     1611.39     35.50 o 
  13   1  14       94.53      115.07     14.25 o 
  14   1  14      316.68      398.40     26.75 o 
  15   1  14      738.38      631.78     36.35 o 
  16   1  14      138.17      152.17     17.55 o 
   0   2  14     3768.07     3706.54    174.91 o 
   1   2  14     6835.28     6707.74    104.54 o 
   2   2  14      254.00      242.37     12.96 o 
   3   2  14     2823.11     3066.08     61.62 o 
   4   2  14      142.63      205.82     12.96 o 
   5   2  14       37.28       67.17      6.77 o 
   6   2  14      840.51      833.60     44.77 o 
   7   2  14       13.56       33.81      6.47 o 
   8   2  14      486.80      515.81     30.41 o 
   9   2  14     1312.79     1458.19     58.91 o 
  10   2  14      743.68      880.74     42.67 o 
  11   2  14      846.54      792.71     27.04 o 
  12   2  14     3398.60     3579.79     49.38 o 
  13   2  14       52.54       71.97     12.79 o 
  14   2  14     1656.31     1579.53     68.30 o 
  15   2  14      160.55      137.22     18.66 o 
  16   2  14      277.13      285.97     25.87 o 
   1   3  14     2033.46     2001.67     65.63 o 
   2   3  14      283.61      295.69     13.98 o 
   3   3  14     1594.12     1584.96     54.35 o 
   4   3  14       23.32       47.46      7.50 o 
   5   3  14       25.84       51.49      8.58 o 
   6   3  14      862.78      716.63     37.07 o 
   7   3  14      246.07      218.10     19.29 o 
   8   3  14     2734.37     2859.80     79.13 o 
   9   3  14      198.92      213.33     16.81 o 
  10   3  14     2736.41     2708.56     43.60 o 
  11   3  14      316.18      300.96     17.34 o 
  12   3  14        1.08       34.08     10.21 o 
  13   3  14       28.46       64.70     12.23 o 
  14   3  14      463.97      457.18     34.93 o 
  15   3  14      135.28      154.40     18.49 o 
  16   3  14      492.68      548.79     69.98 o 
   0   4  14    19706.21    20595.05    382.98 o 
   1   4  14      283.21      277.50     14.89 o 
   2   4  14    11606.00    10898.47    104.61 o 
   3   4  14     3491.73     3122.06     58.97 o 
   4   4  14     1910.65     1837.64     52.85 o 
   5   4  14     4872.85     4792.22     76.58 o 
   6   4  14     4256.79     4261.45     71.12 o 
   7   4  14      495.53      490.85     28.53 o 
   8   4  14     1160.96     1361.63     56.87 o 
   9   4  14     3217.93     3274.51     72.58 o 
  10   4  14     1701.05     1703.73     45.85 o 
  11   4  14      689.92      674.03     30.55 o 
  12   4  14       21.23       70.56     12.91 o 
  13   4  14     3492.01     3626.32     77.50 o 
  14   4  14       63.57       91.07     12.90 o 
  15   4  14      261.37      264.21     23.32 o 
  16   4  14       58.30       75.90     11.20 o 
   1   5  14      687.00      685.37     30.85 o 
   2   5  14     6811.04     6444.14     79.77 o 
   3   5  14       11.35       29.21      4.38 o 
   4   5  14     1863.57     1722.08     54.29 o 
   5   5  14      303.36      318.48     17.45 o 
   6   5  14     4742.48     4423.74     90.10 o 
   7   5  14      136.47      154.90     13.71 o 
   8   5  14     4778.27     4833.75    111.71 o 
   9   5  14      946.62      994.09     31.28 o 
  10   5  14      127.74      171.74     16.39 o 
  11   5  14      270.65      260.86     19.58 o 
  12   5  14      376.68      385.68     19.26 o 
  13   5  14      474.59      480.44     35.59 o 
  14   5  14      463.37      455.97     23.99 o 
  15   5  14       13.15       20.19     12.93 o 
  16   5  14      449.27      433.31     34.85 o 
   0   6  14      403.49      502.67     48.74 o 
   1   6  14       66.21       81.26     10.09 o 
   2   6  14       47.33       23.89      6.27 o 
   3   6  14     1488.50     1565.25     52.01 o 
   4   6  14      367.16      383.85     21.54 o 
   5   6  14     5766.49     5561.86     81.51 o 
   6   6  14     4978.02     4424.45     88.79 o 
   7   6  14     1052.97     1096.60     59.77 o 
   8   6  14       29.53       63.89      9.64 o 
   9   6  14     2918.75     2849.06     79.42 o 
  10   6  14     2603.50     2641.64     65.56 o 
  11   6  14       13.02       50.05     12.67 o 
  12   6  14     1114.47     1116.37     40.41 o 
  13   6  14       64.65       98.30     17.13 o 
  14   6  14     1316.70     1242.14     56.32 o 
  15   6  14      168.49      160.27     18.24 o 
  16   6  14      845.74      832.11     63.38 o 
   1   7  14     1222.56     1086.55     68.38 o 
   2   7  14     1442.73     1563.05     63.97 o 
   3   7  14      348.87      373.26     18.67 o 
   4   7  14     6552.32     6120.24     91.11 o 
   5   7  14      505.08      444.05     27.18 o 
   6   7  14    11881.41    11544.54    172.57 o 
   7   7  14      230.24      221.48     17.10 o 
   8   7  14     4100.31     4087.96    111.39 o 
   9   7  14        6.42       28.51      8.41 o 
  10   7  14     3619.61     3818.27    102.33 o 
  11   7  14      154.16      133.07     15.46 o 
  12   7  14      591.18      569.65     27.82 o 
  13   7  14        2.88       45.51     10.81 o 
  14   7  14      132.68      121.53     14.57 o 
  15   7  14       96.79      140.04     20.25 o 
  16   7  14     1229.28      949.78     72.13 o 
   0   8  14      886.89      778.78     68.00 o 
   1   8  14       45.56       65.18     11.96 o 
   2   8  14     5387.38     5053.23    102.98 o 
   3   8  14     3792.20     3671.47     60.86 o 
   4   8  14      317.78      331.03     28.99 o 
   5   8  14    11062.26    10334.26    180.08 o 
   6   8  14     7235.73     7286.42     97.04 o 
   7   8  14      362.50      283.10     19.48 o 
   8   8  14     3159.33     3187.60     67.30 o 
   9   8  14     2021.87     1902.37     49.03 o 
  10   8  14     2645.62     2668.60     95.92 o 
  11   8  14      334.38      337.31     21.59 o 
  12   8  14     1939.99     1941.01     67.61 o 
  13   8  14      732.82      612.58     32.00 o 
  14   8  14     1406.86     1300.72     65.54 o 
  15   8  14       89.41       78.93     10.81 o 
   1   9  14     2976.36     3267.13    123.86 o 
   2   9  14      561.60      580.52     38.84 o 
   3   9  14      318.81      301.68     16.57 o 
   4   9  14        0.67       14.83     12.30 o 
   5   9  14     1767.73     1684.77     77.93 o 
   6   9  14     4563.76     4234.45     83.51 o 
   7   9  14     1373.75     1321.85     58.66 o 
   8   9  14     6023.63     5849.60     89.05 o 
   9   9  14      396.37      406.04     28.75 o 
  10   9  14     2786.94     2969.64     86.61 o 
  11   9  14      163.49      234.16     21.27 o 
  12   9  14        1.83       53.87     12.21 o 
  13   9  14      106.41       89.22     20.31 o 
  14   9  14      169.53      131.09     15.56 o 
  15   9  14        5.10       46.86      9.42 o 
   0  10  14        1.15       25.81     15.99 o 
   1  10  14      415.59      434.96     33.64 o 
   2  10  14     3237.90     3133.45    110.85 o 
   3  10  14     2410.42     2527.59     75.45 o 
   4  10  14      590.01      552.90     29.56 o 
   5  10  14     1342.14     1414.20     55.18 o 
   6  10  14     2716.74     2301.63     84.80 o 
   7  10  14      924.38      925.98     32.42 o 
   8  10  14       77.82       69.11     11.24 o 
   9  10  14        4.85       21.77     10.43 o 
  10  10  14      695.16      601.33     26.85 o 
  11  10  14      372.01      367.14     22.57 o 
  12  10  14      261.95      248.02     19.21 o 
  13  10  14      252.59      248.57     22.80 o 
  14  10  14      726.28      664.63     37.68 o 
  15  10  14        9.45       42.88      9.86 o 
   1  11  14      165.04      172.78     18.42 o 
   2  11  14        5.10       48.95     18.00 o 
   3  11  14     2727.33     2907.21     99.46 o 
   4  11  14     6480.94     6036.32    128.85 o 
   5  11  14      507.70      478.51     31.40 o 
   6  11  14       70.18       55.27     18.47 o 
   7  11  14     1084.84     1114.66     50.51 o 
   8  11  14     1757.24     1708.32     59.59 o 
   9  11  14       31.51       59.27     13.60 o 
  10  11  14        0.39       20.24     10.39 o 
  11  11  14      305.51      304.00     21.18 o 
  12  11  14      966.01     1064.65     55.91 o 
  13  11  14       59.31      113.20     24.85 o 
  14  11  14      425.12      345.86     26.21 o 
   0  12  14    10293.24    10340.39    199.87 o 
   1  12  14      601.34      627.06     37.74 o 
   2  12  14     6088.23     5939.57    138.93 o 
   3  12  14     1367.59     1349.90     66.99 o 
   4  12  14     2211.42     2170.88     78.56 o 
   5  12  14      391.75      397.45     27.50 o 
   6  12  14      537.62      537.77     28.25 o 
   7  12  14      230.12      263.72     17.33 o 
   8  12  14     1200.39     1197.93     52.61 o 
   9  12  14      265.41      250.92     18.85 o 
  10  12  14       38.81       52.64     15.79 o 
  11  12  14      904.43      876.77     44.95 o 
  12  12  14        0.30      134.13     41.44 o 
  13  12  14      366.88      353.03     24.23 o 
  14  12  14       29.25       46.72     12.42 o 
   1  13  14        8.16       45.20     10.28 o 
   2  13  14     2718.40     2430.75     95.22 o 
   3  13  14       40.51       70.64     11.03 o 
   4  13  14     2115.65     2006.10     70.95 o 
   5  13  14      235.99      245.26     17.87 o 
   6  13  14      106.24       83.30     17.46 o 
   7  13  14     3288.02     3235.19     69.36 o 
   8  13  14      384.31      447.56     21.00 o 
   9  13  14     1118.36     1004.45     44.67 o 
  10  13  14       37.98       46.94      9.88 o 
  11  13  14       57.01       70.02     12.46 o 
  12  13  14      150.23      172.16     18.05 o 
  13  13  14      859.73      805.80     59.61 o 
  14  13  14      190.81      173.18     15.24 o 
   0  14  14     1975.75     1786.46    108.14 o 
   1  14  14      820.62      908.09     31.06 o 
   2  14  14      226.69      215.56     21.38 o 
   3  14  14     9929.58     9181.05    261.92 o 
   4  14  14     7536.60     7439.37    117.95 o 
   5  14  14       38.69       60.89     10.94 o 
   6  14  14      524.97      387.09     21.79 o 
   7  14  14      301.16      340.45     25.37 o 
   8  14  14      299.63      286.14     21.76 o 
   9  14  14     2662.32     2725.95     68.57 o 
  10  14  14      478.12      421.97     23.13 o 
  11  14  14     1430.90     1455.63     74.66 o 
  12  14  14      370.04      420.33     32.97 o 
  13  14  14      268.35      286.75     28.16 o 
   1  15  14     1628.38     1391.39     42.67 o 
   2  15  14      229.39      248.99     19.77 o 
   3  15  14     1657.04     1542.42     51.55 o 
   4  15  14     1789.56     1710.95     42.73 o 
   5  15  14      808.55      792.24     46.05 o 
   6  15  14      878.45      969.18     33.59 o 
   7  15  14        0.13       30.80     14.97 o 
   8  15  14     1107.00     1102.02     46.98 o 
   9  15  14        3.26       32.27     10.52 o 
  10  15  14       32.40       45.32     11.22 o 
  11  15  14       50.68       62.89     15.49 o 
  12  15  14       37.31       54.27     16.70 o 
  13  15  14      656.97      612.15     39.36 o 
   0  16  14    22269.69    21434.77    518.95 o 
   1  16  14      676.32      801.62     34.40 o 
   2  16  14     1496.63     1583.55     73.28 o 
   3  16  14       61.03       88.29     13.70 o 
   4  16  14      211.89      183.19     16.21 o 
   5  16  14       15.46       48.65      9.53 o 
   6  16  14       53.56       58.03      9.70 o 
   7  16  14      276.99      224.50     20.76 o 
   8  16  14      319.85      290.25     23.63 o 
   9  16  14     1407.26     1464.83     88.38 o 
  10  16  14     1149.63     1206.70     57.77 o 
  11  16  14      312.77      390.42     38.72 o 
  12  16  14        9.21       57.55     15.75 o 
   1  17  14        3.87       28.78     11.67 o 
   2  17  14      775.84      729.21     42.41 o 
   3  17  14     2056.67     1900.37     70.91 o 
   4  17  14       64.05       64.62     15.70 o 
   5  17  14      284.51      248.81     21.54 o 
   6  17  14       62.27       67.96     17.13 o 
   7  17  14      181.56      151.28     20.68 o 
   8  17  14     1224.90     1070.82     48.59 o 
   9  17  14       20.84       55.99     14.24 o 
  10  17  14       41.95       60.00     16.62 o 
  11  17  14       45.46      114.83     22.81 o 
  12  17  14        0.05       37.87     19.81 o 
   0  18  14      863.95      794.92     60.73 o 
   1  18  14      116.35      140.78     15.53 o 
   2  18  14      154.40      199.28     24.88 o 
   3  18  14      232.81      259.02     21.88 o 
   4  18  14     1926.36     1894.10     74.20 o 
   5  18  14      119.32      166.41     16.90 o 
   6  18  14     2750.37     2716.08     85.69 o 
   7  18  14        2.67       59.50     13.16 o 
   8  18  14      542.35      579.37     38.94 o 
   9  18  14        9.35       12.38     14.64 o 
  10  18  14       11.49       63.71     14.05 o 
  11  18  14     1263.67     1192.81     75.94 o 
   1  19  14     6917.92     6428.06    132.73 o 
   2  19  14     1479.99     1253.21     54.57 o 
   3  19  14     1920.10     1813.05     65.58 o 
   4  19  14       83.63       90.91     17.11 o 
   5  19  14      127.96       87.97     15.95 o 
   6  19  14      443.71      495.25     35.04 o 
   7  19  14        0.02       63.27     16.70 o 
   8  19  14      362.75      330.46     22.78 o 
   9  19  14      330.12      365.02     36.47 o 
  10  19  14        6.58       52.18     13.02 o 
   0  20  14      290.20      415.90     54.36 o 
   1  20  14      286.49      291.93     23.82 o 
   2  20  14      209.34      224.83     21.68 o 
   3  20  14     1909.14     1749.19     81.59 o 
   4  20  14      362.20      290.22     22.48 o 
   5  20  14     1054.17     1035.74     63.13 o 
   6  20  14       66.86       61.40     16.48 o 
   7  20  14      214.65      227.86     17.12 o 
   8  20  14       26.36       42.23     21.60 o 
   9  20  14      115.55      133.74     19.54 o 
   1  21  14      718.70      650.61     44.39 o 
   2  21  14      464.12      426.44     29.83 o 
   3  21  14      680.82      688.70     33.89 o 
   4  21  14       65.50       62.31     16.13 o 
   5  21  14        0.04       45.19     13.02 o 
   6  21  14       32.23       46.04     21.47 o 
   7  21  14        1.10       76.60     19.95 o 
   8  21  14      108.08      108.39     16.14 o 
   0  22  14     1433.16     1356.57    105.28 o 
   1  22  14       17.45       67.16     13.25 o 
   2  22  14      398.27      374.08     21.89 o 
   3  22  14     1554.84     1532.40     80.07 o 
   4  22  14        3.28       63.02     14.93 o 
   5  22  14      721.25      528.40     46.67 o 
   6  22  14      398.11      424.28     36.10 o 
   7  22  14        1.69       40.84     21.02 o 
   1  23  14       95.32      151.77     15.98 o 
   2  23  14       29.50       43.72     10.46 o 
   3  23  14       93.09       97.20     16.96 o 
   4  23  14      190.01      183.41     21.31 o 
   5  23  14       20.89       67.52     14.53 o 
   6  23  14      197.96      156.14     33.39 o 
   0  24  14      446.64      347.93     35.35 o 
   1  24  14        6.11       61.26     12.11 o 
   2  24  14      105.86      101.23     21.07 o 
   3  24  14      375.92      438.10     31.75 o 
   4  24  14      262.29      245.54     25.46 o 
   1   1  15      125.47      206.75     29.23 o 
   2   1  15     2681.15     3048.92     63.75 o 
   3   1  15       20.60       36.35      5.20 o 
   4   1  15       46.98       86.35      9.24 o 
   5   1  15     4203.47     4012.81     74.08 o 
   6   1  15      918.00     1011.82     54.09 o 
   7   1  15     2490.08     2716.50     74.65 o 
   8   1  15        6.03       52.40      9.52 o 
   9   1  15      370.29      421.94     25.40 o 
  10   1  15      769.41      909.12     32.16 o 
  11   1  15     1644.83     1537.43     55.90 o 
  12   1  15        8.04       43.86      8.60 o 
  13   1  15      563.84      549.60     27.43 o 
  14   1  15      286.35      302.64     21.42 o 
  15   1  15      701.59      674.78     32.07 o 
  16   1  15      869.54      741.51     68.24 o 
   0   2  15     4612.37     4703.09    145.83 o 
   1   2  15      344.66      348.98     20.80 o 
   2   2  15      265.12      236.51     22.39 o 
   3   2  15    27326.81    28539.37    291.92 o 
   4   2  15      330.72      316.83     16.67 o 
   5   2  15     6794.45     6306.02     92.33 o 
   6   2  15      546.15      573.59     36.44 o 
   7   2  15      413.73      492.89     32.02 o 
   8   2  15       16.76       48.91      9.19 o 
   9   2  15      243.98      303.90     17.68 o 
  10   2  15     1905.19     1801.78     57.91 o 
  11   2  15       67.98       53.48      9.17 o 
  12   2  15       50.54       58.49     12.66 o 
  13   2  15        4.82       41.42     10.03 o 
  14   2  15      592.80      557.56     29.53 o 
  15   2  15      796.29      794.95     42.52 o 
  16   2  15       25.88       42.35      9.37 o 
   1   3  15     7864.53     8145.39     93.72 o 
   2   3  15     2874.35     3142.76     79.57 o 
   3   3  15     4787.52     5035.25     62.81 o 
   4   3  15      128.33      168.55     11.90 o 
   5   3  15       58.05       55.86      7.84 o 
   6   3  15     1826.23     1738.77     66.64 o 
   7   3  15     4125.11     4334.50     94.95 o 
   8   3  15     1555.32     1637.74     63.43 o 
   9   3  15      722.69      767.27     32.93 o 
  10   3  15       74.06      134.20     14.54 o 
  11   3  15        3.30       28.35     10.21 o 
  12   3  15       74.77       96.34     16.04 o 
  13   3  15     1268.34     1368.66     67.66 o 
  14   3  15      847.48      870.92     40.11 o 
  15   3  15     1044.23      938.12     56.54 o 
  16   3  15      515.11      441.28     34.42 o 
   0   4  15     5369.06     5035.49    191.05 o 
   1   4  15     1940.74     1914.09     57.24 o 
   2   4  15      156.88       88.57      8.83 o 
   3   4  15       24.41       23.85      5.08 o 
   4   4  15      850.19      851.25     41.89 o 
   5   4  15      726.43      716.30     48.22 o 
   6   4  15      184.21      200.40     15.37 o 
   7   4  15       32.15       30.97      6.83 o 
   8   4  15     1920.60     1995.32     74.03 o 
   9   4  15     1512.02     1453.03     42.55 o 
  10   4  15        5.05       32.75      7.62 o 
  11   4  15      135.22      124.61     15.56 o 
  12   4  15      469.49      457.14     21.96 o 
  13   4  15      915.06      912.94     44.48 o 
  14   4  15        0.44       44.66     10.44 o 
  15   4  15       14.65       74.92     12.34 o 
  16   4  15       58.16      102.75     14.28 o 
   1   5  15      567.53      507.98     23.24 o 
   2   5  15      127.51      146.85     10.70 o 
   3   5  15      466.39      400.81     36.17 o 
   4   5  15      403.40      464.43     25.84 o 
   5   5  15     4165.13     3675.77     91.18 o 
   6   5  15       16.25       23.19      5.27 o 
   7   5  15       61.41       81.72     10.73 o 
   8   5  15     5222.06     5228.48    107.06 o 
   9   5  15     1075.16     1026.79     29.95 o 
  10   5  15      942.56      948.42     36.09 o 
  11   5  15     1432.98     1356.37     57.91 o 
  12   5  15        0.03       53.06      9.62 o 
  13   5  15     3044.33     3024.00     96.59 o 
  14   5  15      336.54      344.32     19.68 o 
  15   5  15     2760.20     2855.02    133.30 o 
  16   5  15       33.49       80.90     12.24 o 
   0   6  15     2069.10     2093.58    103.03 o 
   1   6  15      373.69      425.11     24.69 o 
   2   6  15      323.37      463.44     23.41 o 
   3   6  15     3648.26     3683.15     70.06 o 
   4   6  15      704.83      737.76     37.86 o 
   5   6  15      677.06      703.58     45.05 o 
   6   6  15      665.79      568.52     33.02 o 
   7   6  15      239.29      241.75     19.24 o 
   8   6  15        9.70       23.73      5.67 o 
   9   6  15     6908.26     6779.73     99.30 o 
  10   6  15     8543.88     8525.41    159.67 o 
  11   6  15     2544.96     2627.05     59.07 o 
  12   6  15     1475.42     1399.44     57.51 o 
  13   6  15       31.60       64.28     15.14 o 
  14   6  15      137.39      136.98     21.24 o 
  15   6  15      722.36      629.96     54.98 o 
   1   7  15    12941.00    13320.79    193.85 o 
   2   7  15     1312.76     1512.00     69.24 o 
   3   7  15      819.36      918.68     40.10 o 
   4   7  15     9965.57     9958.53    101.66 o 
   5   7  15      150.46      140.92     12.93 o 
   6   7  15     1978.48     1977.87    106.98 o 
   7   7  15     1775.63     2024.78     67.66 o 
   8   7  15     1534.65     1672.85     52.76 o 
   9   7  15     3765.08     3721.81     49.68 o 
  10   7  15       56.82      101.63     16.69 o 
  11   7  15     2397.26     2450.64     52.98 o 
  12   7  15      799.09      762.57     39.75 o 
  13   7  15       20.38       50.57     10.45 o 
  14   7  15      285.00      334.89     25.83 o 
  15   7  15      814.38      703.11     46.47 o 
   0   8  15       34.59       45.67     29.57 o 
   1   8  15      885.69      704.21     55.45 o 
   2   8  15     1621.44     1759.14     73.98 o 
   3   8  15      871.85      840.38     38.66 o 
   4   8  15      112.93      106.55      9.24 o 
   5   8  15     1142.74      877.22     53.92 o 
   6   8  15     1196.44     1110.65     60.18 o 
   7   8  15     5517.36     5404.31    113.87 o 
   8   8  15       11.65       36.65      9.76 o 
   9   8  15     1121.99     1134.69     34.90 o 
  10   8  15        1.39       58.25     10.30 o 
  11   8  15      168.89      202.03     19.34 o 
  12   8  15      581.57      602.95     30.34 o 
  13   8  15       28.32       45.50     15.40 o 
  14   8  15        0.20       29.96      9.91 o 
  15   8  15       55.64       57.15     11.16 o 
   1   9  15      383.59      420.63     34.23 o 
   2   9  15     2951.32     2936.94    104.17 o 
   3   9  15     2759.21     2709.77     76.34 o 
   4   9  15     3146.34     3290.94     83.31 o 
   5   9  15       18.78       22.74      8.79 o 
   6   9  15      202.25      184.15     14.05 o 
   7   9  15      619.45      654.93     29.09 o 
   8   9  15       48.04       38.41     10.20 o 
   9   9  15     2484.76     2303.10     48.24 o 
  10   9  15        6.54       49.33     16.42 o 
  11   9  15        6.89       21.88      8.36 o 
  12   9  15      131.63      142.78     14.93 o 
  13   9  15      135.58      143.28     17.13 o 
  14   9  15        0.33       36.80     11.01 o 
  15   9  15      267.38      236.25     21.53 o 
   0  10  15      218.78      220.18     26.82 o 
   1  10  15      290.01      237.18     24.82 o 
   2  10  15     1523.75     1624.51     82.08 o 
   3  10  15     3218.63     3505.44    115.26 o 
   4  10  15     1181.17     1380.25     53.05 o 
   5  10  15      851.54      878.53     48.44 o 
   6  10  15     2435.22     2042.38     85.19 o 
   7  10  15       53.21       54.53      9.30 o 
   8  10  15     1643.96     1710.05     46.86 o 
   9  10  15       53.85       69.89     17.14 o 
  10  10  15       89.91      102.48     15.29 o 
  11  10  15       48.39       35.39     13.86 o 
  12  10  15      631.52      563.80     31.78 o 
  13  10  15      152.47      191.40     17.82 o 
  14  10  15     1645.08     1420.19     78.92 o 
  15  10  15        3.56       61.79     11.65 o 
   1  11  15     3369.65     3202.38    106.97 o 
   2  11  15      371.67      344.97     32.16 o 
   3  11  15      352.47      337.14     28.42 o 
   4  11  15     1142.78     1088.14     45.24 o 
   5  11  15     6112.77     5954.66    130.24 o 
   6  11  15     6682.20     6761.10     98.16 o 
   7  11  15     5623.37     5395.99    108.87 o 
   8  11  15      191.98      190.80     23.41 o 
   9  11  15       73.15       83.99     12.49 o 
  10  11  15       28.13       53.68     10.75 o 
  11  11  15      430.32      401.40     30.14 o 
  12  11  15      418.94      334.90     21.34 o 
  13  11  15      132.39      140.75     15.96 o 
  14  11  15      301.15      307.74     32.18 o 
   0  12  15     6673.29     6686.54    210.79 o 
   1  12  15     1305.39     1328.77     70.83 o 
   2  12  15      553.99      642.13     55.10 o 
   3  12  15     1588.48     1336.85     77.50 o 
   4  12  15      398.31      296.60     26.94 o 
   5  12  15        1.50       31.51     13.80 o 
   6  12  15     1382.86     1369.23     51.65 o 
   7  12  15     3338.18     3140.24    141.92 o 
   8  12  15     1767.67     1553.38     71.48 o 
   9  12  15       26.62       44.44      8.80 o 
  10  12  15      618.80      623.04     36.21 o 
  11  12  15      406.88      390.41     24.26 o 
  12  12  15      478.60      443.27     26.96 o 
  13  12  15      595.10      567.58     33.26 o 
  14  12  15      179.05      213.87     21.54 o 
   1  13  15     4146.85     4100.76    149.23 o 
   2  13  15        4.20       34.38     10.12 o 
   3  13  15      882.26      649.57     56.65 o 
   4  13  15        3.35       20.79      5.71 o 
   5  13  15     1597.57     1513.48     40.27 o 
   6  13  15      259.45      312.06     16.64 o 
   7  13  15      286.97      309.44     22.82 o 
   8  13  15      785.64      816.18     46.44 o 
   9  13  15       68.33       75.79     20.20 o 
  10  13  15      895.27      846.18     40.25 o 
  11  13  15       32.42       60.13     13.89 o 
  12  13  15      197.50      182.19     19.08 o 
  13  13  15      434.27      351.07     30.77 o 
   0  14  15      231.44      140.38     21.73 o 
   1  14  15       49.19       75.71     14.41 o 
   2  14  15      224.17      218.45     25.81 o 
   3  14  15      280.54      311.91     21.90 o 
   4  14  15      714.10      871.72     47.04 o 
   5  14  15      133.21       98.70     16.83 o 
   6  14  15     3635.10     3374.75     78.24 o 
   7  14  15      291.59      319.15     24.27 o 
   8  14  15     1324.91     1259.04     45.95 o 
   9  14  15      421.22      434.62     24.53 o 
  10  14  15      303.41      315.99     30.34 o 
  11  14  15       43.78       47.92     12.67 o 
  12  14  15     1656.12     1525.85     97.11 o 
  13  14  15       10.67       39.59     11.66 o 
   1  15  15     1180.72     1355.90     39.92 o 
   2  15  15     1939.16     2055.71     61.38 o 
   3  15  15        2.21       32.78     11.98 o 
   4  15  15      682.33      748.86     33.40 o 
   5  15  15       13.18       37.77      8.18 o 
   6  15  15      453.44      468.25     32.57 o 
   7  15  15      315.46      393.48     23.70 o 
   8  15  15     2893.87     2642.59     77.09 o 
   9  15  15     1128.53     1184.22     59.34 o 
  10  15  15      161.28      173.95     23.97 o 
  11  15  15     1206.07     1079.47     71.33 o 
  12  15  15      396.70      358.91     36.40 o 
  13  15  15       78.32      148.32     42.95 o 
   0  16  15     1352.81     1266.60    110.91 o 
   1  16  15      255.11      261.28     17.85 o 
   2  16  15      661.93      722.13     37.92 o 
   3  16  15      277.27      253.14     18.72 o 
   4  16  15      109.26      119.27     14.83 o 
   5  16  15      992.21     1004.34     45.88 o 
   6  16  15       39.93       56.84     19.03 o 
   7  16  15      659.83      727.17     46.91 o 
   8  16  15        4.94       57.88     12.48 o 
   9  16  15      934.38      809.61     42.62 o 
  10  16  15       62.42       49.94     16.57 o 
  11  16  15      198.46      231.62     24.04 o 
  12  16  15      282.05      266.83     25.00 o 
   1  17  15       19.36       65.31     12.20 o 
   2  17  15      949.96     1000.65     36.24 o 
   3  17  15     2740.61     2645.90     77.16 o 
   4  17  15      431.13      387.47     23.84 o 
   5  17  15     3744.87     3517.99    122.40 o 
   6  17  15     3652.12     3628.33    117.44 o 
   7  17  15     3044.35     3083.11    140.49 o 
   8  17  15      871.41      844.73     55.38 o 
   9  17  15        8.64       71.65     14.32 o 
  10  17  15      716.72      765.29     52.31 o 
  11  17  15     1165.90     1031.54     82.15 o 
   0  18  15      560.48      647.73     56.30 o 
   1  18  15       95.70       72.98     13.13 o 
   2  18  15      583.57      578.06     36.81 o 
   3  18  15       31.01       54.71     11.13 o 
   4  18  15      386.20      343.84     21.78 o 
   5  18  15      692.17      635.11     34.89 o 
   6  18  15        9.01       37.94     16.73 o 
   7  18  15      771.07      748.73     44.75 o 
   8  18  15      947.58      793.25     55.45 o 
   9  18  15      963.01      825.12     64.96 o 
  10  18  15        1.17       35.71     13.47 o 
  11  18  15      223.33      240.44     25.84 o 
   1  19  15     3122.38     3198.26     81.89 o 
   2  19  15      213.37      246.40     18.57 o 
   3  19  15     1181.48     1073.52     62.47 o 
   4  19  15     1996.15     1981.32     53.04 o 
   5  19  15      182.91      233.56     21.82 o 
   6  19  15      524.13      526.13     37.00 o 
   7  19  15      758.39      743.50     44.01 o 
   8  19  15      940.61      916.04     59.52 o 
   9  19  15     1366.30     1287.65    111.31 o 
  10  19  15      104.22      103.72     22.40 o 
   0  20  15     1182.05      977.12     79.67 o 
   1  20  15      541.36      540.92     29.33 o 
   2  20  15       10.12       67.46     15.20 o 
   3  20  15       33.40       46.26     17.42 o 
   4  20  15     1347.42     1411.50     56.25 o 
   5  20  15      179.78      117.45     22.97 o 
   6  20  15       89.67       87.12     17.06 o 
   7  20  15        6.97       64.06     16.81 o 
   8  20  15       61.29      118.72     26.11 o 
   9  20  15       91.06      130.83     30.48 o 
   1  21  15      225.73      201.03     21.13 o 
   2  21  15      336.24      355.23     25.10 o 
   3  21  15       16.33       40.87     16.36 o 
   4  21  15        3.41       21.17     13.44 o 
   5  21  15      254.69      179.65     26.62 o 
   6  21  15        4.11       75.17     14.70 o 
   7  21  15      541.84      593.83     39.26 o 
   8  21  15        0.71       55.47     15.84 o 
   0  22  15     2417.44     2391.10    121.59 o 
   1  22  15        3.80       55.37     13.12 o 
   2  22  15      113.82      117.16     14.69 o 
   3  22  15       97.73      102.41     20.13 o 
   4  22  15      273.41      275.32     24.78 o 
   5  22  15      898.93      874.01     76.76 o 
   6  22  15      417.89      430.03     34.01 o 
   7  22  15      663.67      688.65     52.56 o 
   1  23  15     1783.34     1548.93     74.76 o 
   2  23  15      112.68       67.30     11.79 o 
   3  23  15      461.46      512.23     44.50 o 
   4  23  15      418.75      453.17     36.02 o 
   5  23  15      249.31      239.95     34.27 o 
   0  24  15     1003.19      863.33    157.99 o 
   1  24  15       42.42       57.24     14.59 o 
   2  24  15      119.91      105.87     14.68 o 
   3  24  15      485.82      406.97     32.61 o 
   0   0  16    10399.21    11818.52    623.39 o 
   1   0  16      130.95      137.47     21.71 o 
   2   0  16     1882.34     1698.81    102.12 o 
   3   0  16     1252.76     1351.43     70.34 o 
   4   0  16     4819.60     4567.61    123.10 o 
   5   0  16      536.47      638.48     77.93 o 
   6   0  16      111.93      130.33     18.63 o 
   7   0  16     2993.15     3022.89    126.39 o 
   8   0  16     1850.09     1825.40     76.16 o 
   9   0  16     4197.45     4262.78     99.30 o 
  10   0  16     1604.26     1769.07     42.18 o 
  11   0  16      721.62      789.09     44.95 o 
  12   0  16      753.75      622.12     55.14 o 
  13   0  16      634.86      714.17     47.83 o 
  14   0  16     1813.29     1768.35    116.84 o 
  15   0  16      681.36      615.20    103.63 o 
  16   0  16      719.65      660.48     69.16 o 
   1   1  16        2.84       37.44      5.40 o 
   2   1  16     1226.50     1241.88     43.59 o 
   3   1  16      995.13      882.97     42.24 o 
   4   1  16     8978.16     9349.42     99.44 o 
   5   1  16     3130.82     3472.94    111.45 o 
   6   1  16     1688.30     1892.42     84.10 o 
   7   1  16     1634.14     1677.44     83.58 o 
   8   1  16      208.24      274.24     20.80 o 
   9   1  16       44.11       55.64      9.02 o 
  10   1  16      666.17      704.21     25.09 o 
  11   1  16      414.53      429.50     27.71 o 
  12   1  16     1606.13     1619.36     59.62 o 
  13   1  16     1810.17     1959.52     62.30 o 
  14   1  16      359.43      305.67     20.34 o 
  15   1  16      972.80      891.21     47.33 o 
  16   1  16       54.44       69.63     13.14 o 
   0   2  16    10100.11     9069.61    184.89 o 
   1   2  16      761.47      768.63     33.18 o 
   2   2  16     5977.56     5972.33     83.49 o 
   3   2  16      601.02      586.98     32.51 o 
   4   2  16      186.41      254.28     16.48 o 
   5   2  16     9933.00     9459.19    125.54 o 
   6   2  16     7501.61     6987.72    113.79 o 
   7   2  16     1675.34     1624.46     60.10 o 
   8   2  16      645.13      609.34     42.02 o 
   9   2  16     2513.86     2694.62     88.30 o 
  10   2  16      265.43      362.91     18.00 o 
  11   2  16      124.66      124.57     12.33 o 
  12   2  16      430.35      441.61     28.49 o 
  13   2  16      235.05      289.60     24.37 o 
  14   2  16      466.48      524.78     28.62 o 
  15   2  16      501.24      522.04     30.44 o 
  16   2  16        4.86       47.17     14.23 o 
   1   3  16     1669.88     1516.07     74.63 o 
   2   3  16     7029.27     7151.44     92.39 o 
   3   3  16       18.96       26.06      7.74 o 
   4   3  16     3744.26     3882.80     75.33 o 
   5   3  16     1472.64     1651.87     63.32 o 
   6   3  16      293.36      278.89     19.80 o 
   7   3  16      213.30      184.69     17.28 o 
   8   3  16     4419.41     4129.75    116.38 o 
   9   3  16     1684.10     1692.78     48.15 o 
  10   3  16       23.52       64.83     11.70 o 
  11   3  16     1323.97     1357.00     48.86 o 
  12   3  16        6.17       59.93     11.70 o 
  13   3  16       90.27      127.19     16.51 o 
  14   3  16      894.31      773.17     39.12 o 
  15   3  16      147.48      186.85     19.57 o 
  16   3  16       84.84       68.52     17.23 o 
   0   4  16     1565.02     1431.31     78.16 o 
   1   4  16     3528.04     3544.84     61.89 o 
   2   4  16     4255.14     3903.91     63.31 o 
   3   4  16     4701.45     4581.83     76.16 o 
   4   4  16      497.57      456.17     25.32 o 
   5   4  16     3949.42     3802.68     81.01 o 
   6   4  16    13384.86    13521.18    142.24 o 
   7   4  16    12873.58    12996.89    165.39 o 
   8   4  16     8902.19     8652.98    107.08 o 
   9   4  16     3525.47     3620.06     47.34 o 
  10   4  16      186.35      220.65     19.24 o 
  11   4  16      689.61      573.34     27.39 o 
  12   4  16      635.07      704.14     32.25 o 
  13   4  16      319.34      335.71     23.98 o 
  14   4  16      853.78      807.09     40.22 o 
  15   4  16     1006.41      775.17     40.07 o 
   1   5  16       72.55       53.08      6.52 o 
   2   5  16       17.08       25.25      5.31 o 
   3   5  16     7572.70     7171.57    105.33 o 
   4   5  16      171.80      123.62     19.79 o 
   5   5  16      549.11      483.71     26.15 o 
   6   5  16     2493.74     2323.65     87.10 o 
   7   5  16      266.66      243.98     19.79 o 
   8   5  16       41.35       45.46      9.39 o 
   9   5  16     3088.35     3133.64     45.69 o 
  10   5  16      923.53      898.41     37.32 o 
  11   5  16     2169.66     2270.65     40.48 o 
  12   5  16      122.29      129.66     17.77 o 
  13   5  16     2997.16     2959.52     66.52 o 
  14   5  16      159.11      173.99     16.20 o 
  15   5  16      294.86      271.48     28.50 o 
   0   6  16        0.75       14.45     21.41 o 
   1   6  16      668.36      768.89     42.58 o 
   2   6  16      149.65      146.19     12.28 o 
   3   6  16     9298.58     9308.83    100.35 o 
   4   6  16     6633.71     6516.55     94.22 o 
   5   6  16     5264.43     5280.63    101.23 o 
   6   6  16      200.32      197.55     18.00 o 
   7   6  16     4482.76     4407.77    112.86 o 
   8   6  16     1229.43     1181.48     40.80 o 
   9   6  16      636.45      712.01     35.49 o 
  10   6  16     4490.77     4222.31     86.28 o 
  11   6  16        5.89       53.63     12.75 o 
  12   6  16       64.03       90.38     12.80 o 
  13   6  16       92.07      121.26     16.72 o 
  14   6  16      358.71      363.63     23.20 o 
  15   6  16       66.07       59.82     18.53 o 
   1   7  16     1786.75     1841.22     87.69 o 
   2   7  16       51.11       60.53      8.95 o 
   3   7  16     1414.57     1315.08     55.87 o 
   4   7  16     2260.63     2204.97     67.06 o 
   5   7  16     2858.64     2745.77     91.53 o 
   6   7  16     2996.18     2946.75    116.27 o 
   7   7  16      266.86      250.04     25.75 o 
   8   7  16      461.22      468.47     17.99 o 
   9   7  16       18.18       36.55     10.10 o 
  10   7  16     1217.46     1363.31     50.68 o 
  11   7  16       81.48       91.95     12.00 o 
  12   7  16      766.61      796.25     36.60 o 
  13   7  16      455.77      406.95     23.86 o 
  14   7  16       31.98       58.57     11.67 o 
  15   7  16       43.23       47.83     15.63 o 
   0   8  16     4832.73     4621.64    275.24 o 
   1   8  16      141.91      117.36     16.13 o 
   2   8  16     1654.52     1689.96     82.74 o 
   3   8  16      407.95      397.55     22.57 o 
   4   8  16     2139.74     2045.76     71.20 o 
   5   8  16        1.28       28.87      9.05 o 
   6   8  16      173.92      153.91     16.47 o 
   7   8  16     2298.58     2397.71     52.42 o 
   8   8  16      350.04      335.57     20.18 o 
   9   8  16        2.43       34.52      7.41 o 
  10   8  16        1.76       26.11     10.01 o 
  11   8  16      351.46      381.46     19.65 o 
  12   8  16        1.73       24.56     10.23 o 
  13   8  16      301.22      286.08     20.51 o 
  14   8  16      264.80      249.62     19.45 o 
  15   8  16      154.57      148.56     19.83 o 
   1   9  16     1893.30     1971.15     91.75 o 
   2   9  16      151.46      234.77     22.52 o 
   3   9  16      109.36       90.17     10.81 o 
   4   9  16      514.65      544.08     34.83 o 
   5   9  16       52.64       49.86      7.40 o 
   6   9  16      605.74      652.39     34.04 o 
   7   9  16      345.07      373.21     21.81 o 
   8   9  16     1875.28     1793.82     95.27 o 
   9   9  16      702.72      682.03     30.47 o 
  10   9  16      156.11      166.50     17.95 o 
  11   9  16        7.49       49.40      9.96 o 
  12   9  16      110.82      116.60     13.14 o 
  13   9  16      123.55      113.50     18.49 o 
  14   9  16        8.05       46.15      8.24 o 
  15   9  16      374.71      289.47     55.23 o 
   0  10  16     2478.97     2769.65    141.14 o 
   1  10  16     3515.52     3912.49    128.90 o 
   2  10  16     4620.93     4762.09    116.28 o 
   3  10  16      318.46      276.42     22.70 o 
   4  10  16      115.96      107.52     10.78 o 
   5  10  16     1112.05      923.00     45.17 o 
   6  10  16     5326.22     5062.30    114.88 o 
   7  10  16      134.84      122.56     14.30 o 
   8  10  16      480.20      572.77     37.87 o 
   9  10  16     4617.55     4783.00     80.57 o 
  10  10  16     1606.65     1495.24     64.60 o 
  11  10  16        6.18       17.04     14.25 o 
  12  10  16      756.10      685.88     37.94 o 
  13  10  16       30.42       59.54     10.96 o 
  14  10  16      371.87      326.62     31.98 o 
   1  11  16     3319.23     3177.68    120.37 o 
   2  11  16      429.72      387.45     31.70 o 
   3  11  16      189.13      169.76     19.42 o 
   4  11  16       46.72       52.75      9.97 o 
   5  11  16       41.54       33.19      7.97 o 
   6  11  16      452.92      452.54     34.75 o 
   7  11  16       52.12       70.42      8.69 o 
   8  11  16      894.81      952.92     44.87 o 
   9  11  16      249.86      247.87     26.71 o 
  10  11  16       36.84       89.12     13.19 o 
  11  11  16      851.96      743.05     47.91 o 
  12  11  16       87.72      110.75     14.53 o 
  13  11  16     1047.93      884.06     49.41 o 
  14  11  16      531.53      435.72     32.50 o 
   0  12  16    16777.88    16742.77    360.05 o 
   1  12  16      285.23      268.53     25.66 o 
   2  12  16      759.83      791.31     62.38 o 
   3  12  16     1506.68     1437.34     48.27 o 
   4  12  16     1500.08     1548.81     38.76 o 
   5  12  16     4977.49     4699.78     93.72 o 
   6  12  16     1611.06     1660.97     40.76 o 
   7  12  16     2148.26     2167.90     53.35 o 
   8  12  16     1027.84     1059.50     41.44 o 
   9  12  16      229.96      281.18     17.98 o 
  10  12  16     1252.41     1188.25     47.44 o 
  11  12  16      887.78      895.05     60.62 o 
  12  12  16      698.86      656.25     39.21 o 
  13  12  16      975.23      881.52     63.98 o 
  14  12  16      192.37      227.05     22.51 o 
   1  13  16     3555.16     3689.70    101.42 o 
   2  13  16      734.63      726.62     48.07 o 
   3  13  16     4230.68     4119.59     87.49 o 
   4  13  16      497.25      540.58     33.17 o 
   5  13  16      633.09      687.15     38.33 o 
   6  13  16       37.94       75.46     12.78 o 
   7  13  16      719.18      668.53     31.14 o 
   8  13  16       44.76       53.33     10.56 o 
   9  13  16      130.11      107.13     13.27 o 
  10  13  16       10.39       53.23     13.07 o 
  11  13  16       92.41      107.40     17.58 o 
  12  13  16       39.09       50.41     15.64 o 
  13  13  16       26.21       80.68     19.83 o 
   0  14  16     3265.44     3703.46    108.07 o 
   1  14  16      130.51      143.26     24.40 o 
   2  14  16      273.57      341.13     22.98 o 
   3  14  16     3081.16     3091.91     85.14 o 
   4  14  16     6600.37     6722.85    129.20 o 
   5  14  16      657.96      681.15     31.06 o 
   6  14  16      921.98      824.75     39.81 o 
   7  14  16     1812.11     1834.12     75.22 o 
   8  14  16     1435.47     1555.94     87.08 o 
   9  14  16      104.52      126.17     22.17 o 
  10  14  16      148.44      190.21     29.64 o 
  11  14  16      365.43      341.75     33.75 o 
  12  14  16      130.26      200.13     29.17 o 
  13  14  16      105.95      117.43     18.00 o 
   1  15  16     6723.89     6793.65    165.38 o 
   2  15  16     1062.08      982.23     41.06 o 
   3  15  16     4078.32     4296.70    120.22 o 
   4  15  16      246.84      273.19     23.74 o 
   5  15  16     1113.69     1159.63     47.36 o 
   6  15  16      691.60      642.00     37.72 o 
   7  15  16       17.08       33.28     12.09 o 
   8  15  16     1340.66     1264.14     69.19 o 
   9  15  16        6.64       49.91     13.45 o 
  10  15  16      344.30      323.52     28.57 o 
  11  15  16       89.69      181.30     27.96 o 
  12  15  16        8.17       37.26     14.38 o 
   0  16  16     2149.58     2429.87    112.04 o 
   1  16  16      840.39      904.20     44.83 o 
   2  16  16     1379.20     1428.26     56.50 o 
   3  16  16      629.48      603.53     30.90 o 
   4  16  16      206.24      200.90     23.07 o 
   5  16  16      235.48      248.35     24.20 o 
   6  16  16      795.44      880.91     59.55 o 
   7  16  16     1919.31     2169.64     73.13 o 
   8  16  16     1158.08     1154.50     52.21 o 
   9  16  16     1721.38     1621.51    100.58 o 
  10  16  16       79.26      103.17     28.27 o 
  11  16  16     1003.98     1007.53     67.82 o 
  12  16  16      290.38      250.72     29.59 o 
   1  17  16     2254.82     2278.24     63.89 o 
   2  17  16       42.55       73.16     18.45 o 
   3  17  16      166.90      210.87     18.06 o 
   4  17  16      709.71      732.77     38.95 o 
   5  17  16     1626.86     1557.99     64.89 o 
   6  17  16      101.41      110.56     18.63 o 
   7  17  16       33.00       54.06     13.81 o 
   8  17  16      265.54      254.85     26.44 o 
   9  17  16      213.40      298.46     25.51 o 
  10  17  16      301.22      280.56     45.47 o 
  11  17  16      220.93      172.42     27.64 o 
   0  18  16       78.40      137.75     25.71 o 
   1  18  16        7.83       60.59     10.82 o 
   2  18  16       48.93       44.54     15.05 o 
   3  18  16      477.15      488.00     24.32 o 
   4  18  16      667.88      615.75     30.39 o 
   5  18  16      847.61      897.81     48.94 o 
   6  18  16       35.77       59.93     11.44 o 
   7  18  16        2.07       32.46     12.77 o 
   8  18  16      632.67      628.73     42.07 o 
   9  18  16      133.29      164.27     31.70 o 
  10  18  16      388.65      372.25     30.31 o 
   1  19  16      270.67      209.91     22.37 o 
   2  19  16       24.56       47.94     12.58 o 
   3  19  16        0.39       44.54     21.00 o 
   4  19  16      238.54      216.18     23.63 o 
   5  19  16      535.55      544.82     34.05 o 
   6  19  16       70.03       91.55     15.56 o 
   7  19  16      212.06      188.97     23.24 o 
   8  19  16      428.68      363.22     26.55 o 
   9  19  16       34.81       49.46     20.10 o 
   0  20  16     4178.08     4321.35    126.82 o 
   1  20  16       10.43       48.51     15.60 o 
   2  20  16      152.43       81.85     31.54 o 
   3  20  16     2128.87     2093.35     70.63 o 
   4  20  16       17.13       36.05      9.81 o 
   5  20  16       38.55       98.85     16.07 o 
   6  20  16      601.35      664.20     39.55 o 
   7  20  16       78.18       79.77     13.00 o 
   8  20  16      499.07      544.08     39.16 o 
   1  21  16       54.63       65.47     11.30 o 
   2  21  16      159.62      146.62     18.75 o 
   3  21  16      628.66      537.28     29.37 o 
   4  21  16       29.44       76.93     15.09 o 
   5  21  16      196.37      221.57     30.49 o 
   6  21  16      525.68      476.18     28.94 o 
   7  21  16      248.08      255.79     23.47 o 
   0  22  16      464.65      366.63     33.16 o 
   1  22  16       78.80       98.75     15.22 o 
   2  22  16      540.78      531.11     31.58 o 
   3  22  16       61.92       73.00     13.63 o 
   4  22  16       57.29       86.89     13.88 o 
   5  22  16      917.82      899.17     66.35 o 
   6  22  16      869.49      845.96     52.83 o 
   1  23  16      733.48      522.45     35.21 o 
   2  23  16      207.28      258.39     32.92 o 
   3  23  16      181.16      147.54     17.06 o 
   4  23  16       19.75       43.71     22.63 o 
   0  24  16     2867.43     3258.56    150.93 o 
   1  24  16      644.07      546.13     82.57 o 
   1   1  17     2083.59     2184.82     81.85 o 
   2   1  17     6366.14     5940.00     79.50 o 
   3   1  17     1087.07     1047.34     46.90 o 
   4   1  17     1209.42     1300.20     65.88 o 
   5   1  17      676.93      797.33     48.85 o 
   6   1  17        5.43       41.44     11.80 o 
   7   1  17       35.42       59.61     10.93 o 
   8   1  17      710.69      880.85     32.69 o 
   9   1  17      109.90      124.56     13.96 o 
  10   1  17     6335.36     6287.68     92.46 o 
  11   1  17      236.26      223.38     17.43 o 
  12   1  17     2291.96     2428.49     55.90 o 
  13   1  17      481.40      476.54     22.76 o 
  14   1  17       13.41       41.87     11.90 o 
  15   1  17      685.25      612.65     40.68 o 
   0   2  17     1387.36     1595.77     85.02 o 
   1   2  17     1224.35     1384.06     46.59 o 
   2   2  17     2266.44     2286.41     84.40 o 
   3   2  17        0.93       27.38      5.98 o 
   4   2  17     1585.98     1623.33     67.09 o 
   5   2  17     4836.40     4765.01    120.86 o 
   6   2  17     4879.81     4844.94    107.81 o 
   7   2  17       54.87       75.85     11.56 o 
   8   2  17       99.53      126.04     16.76 o 
   9   2  17     1313.51     1296.84     37.91 o 
  10   2  17      653.55      642.44     27.20 o 
  11   2  17      727.92      719.17     31.07 o 
  12   2  17     1851.30     1760.94     67.65 o 
  13   2  17      123.68      135.52     18.82 o 
  14   2  17        8.37      470.30    199.82 o 
  15   2  17      312.28      258.01     21.04 o 
   1   3  17     2314.92     2266.61     53.26 o 
   2   3  17     2605.00     2452.17     66.46 o 
   3   3  17     3286.27     3456.46     69.34 o 
   4   3  17      660.77      635.89     36.15 o 
   5   3  17       78.22       65.00      8.65 o 
   6   3  17     2569.31     2655.98     86.10 o 
   7   3  17     3709.05     4052.61    131.84 o 
   8   3  17     1714.57     1663.99     51.36 o 
   9   3  17     3162.23     3272.55     42.75 o 
  10   3  17       20.53       42.32     10.03 o 
  11   3  17     1061.62      995.52     40.70 o 
  12   3  17     1557.71     1628.36     55.49 o 
  13   3  17       28.94       62.64     14.76 o 
  14   3  17       16.81       52.52     11.59 o 
  15   3  17       21.37       31.27     12.28 o 
   0   4  17     2367.96     2438.53    149.72 o 
   1   4  17     1218.46     1213.57     49.12 o 
   2   4  17       23.61       55.03     12.62 o 
   3   4  17       21.14       17.01      5.65 o 
   4   4  17      675.56      797.70     41.57 o 
   5   4  17        9.25       19.64      8.25 o 
   6   4  17     3618.68     3535.24     88.93 o 
   7   4  17      227.66      256.28     20.65 o 
   8   4  17      592.00      578.73     24.32 o 
   9   4  17     1439.35     1476.76     42.05 o 
  10   4  17       72.67      100.24     11.81 o 
  11   4  17      111.78      144.77     16.48 o 
  12   4  17       58.93       94.88     13.32 o 
  13   4  17      881.98      902.92     48.03 o 
  14   4  17      167.29      176.92     18.14 o 
  15   4  17       36.20       82.04     15.15 o 
   1   5  17     3024.42     2969.32     72.12 o 
   2   5  17     3948.24     4208.75     73.96 o 
   3   5  17     1127.91     1199.01     49.39 o 
   4   5  17     8651.57     9103.75     83.36 o 
   5   5  17    10889.84    10938.23    174.06 o 
   6   5  17      858.54      897.41     42.46 o 
   7   5  17     8094.32     8143.78    105.65 o 
   8   5  17       23.10       57.69     10.01 o 
   9   5  17      473.11      529.36     28.65 o 
  10   5  17      275.22      292.90     19.71 o 
  11   5  17      289.95      336.82     19.63 o 
  12   5  17      162.13      165.28     16.98 o 
  13   5  17      318.91      348.32     31.26 o 
  14   5  17       36.45       46.88     10.16 o 
  15   5  17       12.83       51.43     10.19 o 
   0   6  17     2199.67     2286.88     94.72 o 
   1   6  17     3493.98     3403.21     82.48 o 
   2   6  17     2227.89     2458.15     61.31 o 
   3   6  17       89.14      121.26     10.12 o 
   4   6  17      962.87      866.25     44.17 o 
   5   6  17     7385.12     7138.75    110.33 o 
   6   6  17       30.31       39.73      7.49 o 
   7   6  17      355.75      396.99     23.40 o 
   8   6  17       73.15       81.61     16.22 o 
   9   6  17       54.37       75.30     13.51 o 
  10   6  17      538.94      619.99     30.15 o 
  11   6  17      604.27      538.36     27.16 o 
  12   6  17      120.47      150.04     17.66 o 
  13   6  17       63.08       86.62     13.17 o 
  14   6  17      113.64      107.95     11.34 o 
  15   6  17       15.80       58.17     10.40 o 
   1   7  17     2378.55     2556.24    103.41 o 
   2   7  17     1803.89     1926.02     72.64 o 
   3   7  17     3179.80     3128.41     72.13 o 
   4   7  17        1.01       17.44      5.74 o 
   5   7  17      634.84      638.53     32.79 o 
   6   7  17      723.35      620.67     37.87 o 
   7   7  17      221.22      274.35     18.21 o 
   8   7  17     3126.89     3112.28     58.23 o 
   9   7  17      613.54      582.40     28.30 o 
  10   7  17      671.63      591.21     32.30 o 
  11   7  17      178.65      178.76     16.49 o 
  12   7  17      862.37      838.56     43.15 o 
  13   7  17      584.20      630.39     39.55 o 
  14   7  17       12.63       32.53     11.57 o 
  15   7  17      645.57      525.34     35.46 o 
   0   8  17    12098.23    12598.39    389.17 o 
   1   8  17     2059.40     2154.89     92.19 o 
   2   8  17        3.20       27.17     14.97 o 
   3   8  17     2126.03     2247.44     73.88 o 
   4   8  17        7.24       14.78      5.36 o 
   5   8  17      608.10      611.35     35.87 o 
   6   8  17     8661.42     8435.50    103.37 o 
   7   8  17    13037.37    13046.65    203.17 o 
   8   8  17     1113.86     1101.40     59.52 o 
   9   8  17      289.43      298.57     17.52 o 
  10   8  17      634.30      700.11     30.05 o 
  11   8  17       10.97       42.38     12.27 o 
  12   8  17      546.96      567.64     27.12 o 
  13   8  17       26.75       62.01     14.25 o 
  14   8  17       30.60       64.94     10.48 o 
   1   9  17     7886.21     7908.85    140.39 o 
   2   9  17     3412.55     3504.53    120.34 o 
   3   9  17     3327.31     3344.42    118.57 o 
   4   9  17     3568.84     3390.89     86.42 o 
   5   9  17       12.81       23.51     11.15 o 
   6   9  17     1445.32     1476.47     38.63 o 
   7   9  17      541.69      541.46     27.92 o 
   8   9  17     7165.41     7238.79    110.31 o 
   9   9  17        0.21       27.11     12.77 o 
  10   9  17      767.09      717.62     49.66 o 
  11   9  17       39.20       53.00     13.27 o 
  12   9  17      454.66      386.32     22.37 o 
  13   9  17        1.76       51.03     10.83 o 
  14   9  17      425.41      358.67     34.22 o 
   0  10  17     3662.10     3664.60    169.67 o 
   1  10  17       17.40       42.30     16.53 o 
   2  10  17     1792.80     1948.27     79.51 o 
   3  10  17     4714.65     4844.62    145.85 o 
   4  10  17    21453.94    21755.49    306.81 o 
   5  10  17     6676.52     6407.68     90.68 o 
   6  10  17      535.52      541.09     60.01 o 
   7  10  17      414.50      412.29     25.31 o 
   8  10  17      880.99      894.14     37.30 o 
   9  10  17      411.38      408.92     20.31 o 
  10  10  17       96.42      135.09     16.24 o 
  11  10  17      500.48      556.61     46.12 o 
  12  10  17      272.54      234.66     20.63 o 
  13  10  17       26.74       50.34     12.99 o 
  14  10  17      722.45      589.62     48.38 o 
   1  11  17      304.26      304.99     25.80 o 
   2  11  17      402.96      446.02     36.68 o 
   3  11  17     2654.63     2846.36     79.87 o 
   4  11  17     1483.32     1449.38     48.37 o 
   5  11  17     2972.40     2959.59     87.55 o 
   6  11  17      352.02      446.70     21.26 o 
   7  11  17      465.45      458.34     24.28 o 
   8  11  17      277.14      319.32     34.88 o 
   9  11  17      170.01      172.13     22.61 o 
  10  11  17      312.07      285.06     23.20 o 
  11  11  17       75.53       67.97     10.79 o 
  12  11  17     2306.54     2284.62    125.54 o 
  13  11  17      446.25      407.43     27.30 o 
  14  11  17       13.30       40.93     11.24 o 
   0  12  17      191.67      280.13     25.67 o 
   1  12  17     2924.78     2972.51     89.75 o 
   2  12  17       20.31       58.34     14.82 o 
   3  12  17      495.96      556.20     33.07 o 
   4  12  17       56.11       66.31     13.74 o 
   5  12  17       21.14       22.79     15.21 o 
   6  12  17      105.76      131.88     12.66 o 
   7  12  17       98.90       72.47     12.99 o 
   8  12  17      233.66      259.06     19.23 o 
   9  12  17      119.02      140.88     15.27 o 
  10  12  17      524.65      495.31     32.82 o 
  11  12  17      202.33      236.91     27.11 o 
  12  12  17       62.18       61.67     27.24 o 
  13  12  17      638.89      495.78     46.21 o 
   1  13  17     1179.67     1222.56     43.11 o 
   2  13  17     1341.69     1479.24     63.58 o 
   3  13  17     1346.98     1439.90     52.42 o 
   4  13  17     4894.50     5205.10    102.64 o 
   5  13  17       14.87       40.85     10.45 o 
   6  13  17     5725.21     5766.36    221.88 o 
   7  13  17      964.35      944.74     70.74 o 
   8  13  17      207.17      248.56     20.96 o 
   9  13  17     2800.76     3152.51    201.14 o 
  10  13  17      736.60      669.67     42.70 o 
  11  13  17     1103.40     1091.13     57.87 o 
  12  13  17       35.22       53.76     16.49 o 
  13  13  17      367.85      376.00     29.40 o 
   0  14  17       79.33       82.94     15.01 o 
   1  14  17     1780.43     1768.65     55.83 o 
   2  14  17      173.32      298.14     27.63 o 
   3  14  17      788.69      726.68     30.93 o 
   4  14  17     1488.95     1548.48     60.57 o 
   5  14  17      202.90      203.97     23.94 o 
   6  14  17     1427.82     1504.37     80.05 o 
   7  14  17      186.23      163.53     33.45 o 
   8  14  17      385.44      470.65     25.79 o 
   9  14  17      217.77      259.56     21.52 o 
  10  14  17      526.30      548.99     43.70 o 
  11  14  17        1.64       24.22     13.88 o 
  12  14  17        3.10       63.23     12.06 o 
   1  15  17       88.36       86.20     17.77 o 
   2  15  17      317.95      357.71     18.73 o 
   3  15  17      752.75      795.25     55.06 o 
   4  15  17      135.36      165.94     16.60 o 
   5  15  17      642.59      634.06     38.84 o 
   6  15  17       24.61       61.50     15.77 o 
   7  15  17      312.99      355.49     25.87 o 
   8  15  17     3686.16     3815.81    107.71 o 
   9  15  17       16.15       45.93     17.32 o 
  10  15  17     1831.24     1693.07     94.37 o 
  11  15  17      940.33      847.97     60.61 o 
  12  15  17        7.17       54.44     15.41 o 
   0  16  17     1542.74     1790.09     82.54 o 
   1  16  17      382.83      396.76     27.98 o 
   2  16  17       87.72      127.84     17.51 o 
   3  16  17      300.34      250.25     18.95 o 
   4  16  17       31.60       55.65     11.15 o 
   5  16  17     1130.74     1179.63     52.70 o 
   6  16  17       67.83       50.26     14.18 o 
   7  16  17     1003.95     1059.44     57.62 o 
   8  16  17        9.08       33.03     13.57 o 
   9  16  17     1397.24     1334.00     79.06 o 
  10  16  17      316.05      337.21     26.67 o 
  11  16  17        1.63       51.93     15.78 o 
   1  17  17     5449.36     5635.44     65.54 o 
   2  17  17      209.41      291.55     23.66 o 
   3  17  17        5.56       70.74     11.76 o 
   4  17  17     4222.85     4451.17    187.87 o 
   5  17  17      468.21      464.56     24.40 o 
   6  17  17      281.78      411.05     26.30 o 
   7  17  17      270.07      308.90     25.54 o 
   8  17  17      809.08      912.88     47.20 o 
   9  17  17      460.73      565.97     43.85 o 
  10  17  17     1232.18     1277.83     85.90 o 
  11  17  17       99.77      113.87     17.98 o 
   0  18  17        7.11       27.24     13.50 o 
   1  18  17        0.06       32.19      9.52 o 
   2  18  17       42.66      103.78     18.45 o 
   3  18  17       86.73      121.75     18.20 o 
   4  18  17      297.01      248.06     22.15 o 
   5  18  17     1090.61     1207.43     59.08 o 
   6  18  17      746.32      754.61     47.16 o 
   7  18  17      275.33      329.46     27.15 o 
   8  18  17      172.04      215.51     31.38 o 
   9  18  17     1344.19     1401.33     61.08 o 
  10  18  17       47.74       65.96     11.64 o 
   1  19  17      192.01      166.39     22.41 o 
   2  19  17      134.42      164.75     19.14 o 
   3  19  17      683.16      598.50     47.59 o 
   4  19  17     1299.43     1191.51     60.70 o 
   5  19  17      387.76      387.77     28.93 o 
   6  19  17        2.24       62.93     16.99 o 
   7  19  17      215.67      266.56     23.05 o 
   8  19  17     2002.40     1901.52    112.48 o 
   9  19  17       46.69       68.08     13.98 o 
   0  20  17      293.19      290.39     23.31 o 
   1  20  17       60.08       72.31     19.80 o 
   2  20  17      495.79      486.73     33.59 o 
   3  20  17     1192.62     1104.98     80.04 o 
   4  20  17       66.24      126.58     17.35 o 
   5  20  17      356.74      291.96     27.70 o 
   6  20  17       28.64       51.92     10.83 o 
   7  20  17     1411.96     1395.12     80.82 o 
   8  20  17      149.15      157.61     26.55 o 
   1  21  17      730.02      602.04     39.03 o 
   2  21  17     1092.46      949.68     55.83 o 
   3  21  17       38.95       68.90     18.44 o 
   4  21  17     1458.18     1334.49     74.48 o 
   5  21  17       20.09       48.99     18.04 o 
   6  21  17     2308.88     2171.72     95.22 o 
   7  21  17      138.79      169.68     27.73 o 
   0  22  17        8.16       29.68     25.83 o 
   1  22  17        7.69       90.31     12.31 o 
   2  22  17       15.82       20.72     10.04 o 
   3  22  17       76.29       77.60     14.47 o 
   4  22  17        1.45       33.34     21.53 o 
   5  22  17        0.89       33.59     11.96 o 
   1  23  17        5.45       29.69      9.77 o 
   2  23  17       37.22       72.61     11.50 o 
   3  23  17      199.41      188.17     18.48 o 
   0   0  18     1083.35     1376.79    178.07 o 
   1   0  18      170.94      135.26     13.67 o 
   2   0  18     6377.97     6395.23    131.41 o 
   3   0  18     2298.09     2350.76     96.82 o 
   4   0  18      498.75      625.49     66.37 o 
   5   0  18     2998.99     2602.76    209.40 o 
   6   0  18        3.94       39.23     14.23 o 
   7   0  18     6400.52     6607.74    164.78 o 
   8   0  18     1872.54     1788.00    102.15 o 
   9   0  18     3919.45     3907.73     81.45 o 
  10   0  18       28.51       57.60     20.45 o 
  11   0  18      267.28      247.98     26.37 o 
  12   0  18     1624.16     1668.57     72.60 o 
  13   0  18       14.12       57.96     16.79 o 
  14   0  18      133.06      183.79     23.43 o 
  15   0  18      315.61      259.22     32.77 o 
   1   1  18      555.42      467.13     24.78 o 
   2   1  18       91.70       86.67     14.90 o 
   3   1  18      288.63      244.49     15.17 o 
   4   1  18       93.61       87.69     11.10 o 
   5   1  18     4558.00     4582.74     96.48 o 
   6   1  18     1462.07     1583.97     59.55 o 
   7   1  18       28.37       48.38     12.53 o 
   8   1  18     2270.97     2164.56     51.73 o 
   9   1  18       55.93       85.28     10.84 o 
  10   1  18     1025.33     1156.74     42.44 o 
  11   1  18        1.95       35.48     10.29 o 
  12   1  18      102.29       62.91     16.83 o 
  13   1  18      743.57      593.08     29.21 o 
  14   1  18      503.40      417.67     26.99 o 
  15   1  18       95.15      108.05     17.89 o 
   0   2  18     1378.07     1379.50     75.44 o 
   1   2  18     2418.09     2332.73     58.47 o 
   2   2  18     4819.82     4677.92    100.26 o 
   3   2  18     1624.58     1670.04     61.71 o 
   4   2  18     1530.16     1642.79     63.17 o 
   5   2  18    17240.27    16212.32    169.03 o 
   6   2  18     5220.68     5328.45     98.31 o 
   7   2  18       10.77       31.38     10.78 o 
   8   2  18        0.09       49.03     10.39 o 
   9   2  18     3725.95     3715.94     41.15 o 
  10   2  18     8177.81     8279.26    165.91 o 
  11   2  18     2309.86     2331.18     66.22 o 
  12   2  18     2337.40     2213.59     49.31 o 
  13   2  18      169.88      209.54     19.47 o 
  14   2  18      254.17      207.28     16.99 o 
  15   2  18        8.75       44.35     11.53 o 
   1   3  18        5.88       34.02      5.56 o 
   2   3  18       38.55       26.37     11.31 o 
   3   3  18      771.47      842.13     41.25 o 
   4   3  18      224.40      161.01     14.06 o 
   5   3  18        0.48       25.79      6.11 o 
   6   3  18     2797.89     2797.57     85.57 o 
   7   3  18      205.79      222.64     16.70 o 
   8   3  18     2530.90     2652.53     51.55 o 
   9   3  18        4.17       32.70      8.24 o 
  10   3  18     1674.76     1782.35     45.96 o 
  11   3  18      400.05      454.07     23.39 o 
  12   3  18      143.90      111.48     14.90 o 
  13   3  18        1.57       54.87     13.99 o 
  14   3  18       10.54       62.08     14.04 o 
  15   3  18       79.18       78.43     19.42 o 
   0   4  18     9882.24    10466.05    175.61 o 
   1   4  18        1.91       18.88      6.52 o 
   2   4  18      936.24      998.66     51.71 o 
   3   4  18      876.62      871.65     45.12 o 
   4   4  18     5682.33     5503.66     81.24 o 
   5   4  18      259.42      304.78     20.63 o 
   6   4  18      151.86      147.54     14.21 o 
   7   4  18     5145.86     5227.29     71.36 o 
   8   4  18      563.30      607.71     27.62 o 
   9   4  18       36.39       36.13      7.86 o 
  10   4  18      670.47      622.68     26.80 o 
  11   4  18      888.76      937.15     50.44 o 
  12   4  18     1349.96     1287.42     46.77 o 
  13   4  18      362.04      330.54     21.43 o 
  14   4  18     2969.24     2999.86    128.88 o 
  15   4  18       14.24       59.83     11.65 o 
   1   5  18       44.82       69.89     14.78 o 
   2   5  18       18.86       25.25      5.88 o 
   3   5  18       15.62       24.14      5.92 o 
   4   5  18      754.52      722.51     37.82 o 
   5   5  18        1.51       10.37     10.37 o 
   6   5  18      178.22      144.68     14.41 o 
   7   5  18      555.83      473.02     64.73 o 
   8   5  18      100.14       99.09     11.60 o 
   9   5  18      115.73      142.13     13.36 o 
  10   5  18      247.20      309.62     17.55 o 
  11   5  18     1180.42     1092.31     40.97 o 
  12   5  18      155.78      164.79     18.35 o 
  13   5  18       47.55       49.38     10.29 o 
  14   5  18      101.93       93.99     16.30 o 
  15   5  18        8.10       45.60     17.29 o 
   0   6  18    10886.46    11054.74    137.28 o 
   1   6  18     6018.33     5946.49     85.62 o 
   2   6  18    14992.93    14987.97    129.74 o 
   3   6  18     4288.14     4191.36     83.31 o 
   4   6  18     7806.78     7847.68    106.81 o 
   5   6  18       51.43       48.55     10.71 o 
   6   6  18     5536.74     5397.57     59.99 o 
   7   6  18       50.15       83.65     11.90 o 
   8   6  18      128.13      135.15     13.44 o 
   9   6  18      344.47      323.87     18.28 o 
  10   6  18       82.89      105.93     15.73 o 
  11   6  18     3076.55     2985.25     69.99 o 
  12   6  18      376.17      452.07     24.57 o 
  13   6  18     1817.04     1743.32     65.93 o 
  14   6  18      938.04      761.12     39.31 o 
  15   6  18        7.17       38.23     18.69 o 
   1   7  18       82.52       91.63     14.38 o 
   2   7  18       21.47       28.87      6.71 o 
   3   7  18     1988.30     2062.27     65.86 o 
   4   7  18     4438.39     4401.98    110.30 o 
   5   7  18      187.88      170.03     13.91 o 
   6   7  18     8081.65     7981.65    125.15 o 
   7   7  18      653.61      724.34     27.03 o 
   8   7  18      143.79      126.74     11.85 o 
   9   7  18      535.92      514.25     22.41 o 
  10   7  18      136.18      135.69     14.88 o 
  11   7  18      491.53      456.84     21.66 o 
  12   7  18      481.71      509.89     27.56 o 
  13   7  18       29.87       38.77     12.65 o 
  14   7  18       19.62       67.41     14.19 o 
   0   8  18    21621.58    22278.60    459.41 o 
   1   8  18      935.96     1051.37     66.32 o 
   2   8  18    10281.16    10213.94    169.51 o 
   3   8  18     3498.69     3329.79     97.68 o 
   4   8  18     4576.10     4615.65    119.41 o 
   5   8  18        8.31       30.92      8.04 o 
   6   8  18     1300.43     1483.07     41.69 o 
   7   8  18      543.80      523.73     26.02 o 
   8   8  18      205.90      147.84     11.61 o 
   9   8  18      740.20      729.24     41.07 o 
  10   8  18      502.60      536.95     25.88 o 
  11   8  18     1147.89     1167.55     53.59 o 
  12   8  18      113.07      164.34     17.08 o 
  13   8  18       73.80       85.25     13.74 o 
  14   8  18      894.45      833.65     52.05 o 
   1   9  18     3681.44     3612.12    122.22 o 
   2   9  18     6273.65     6112.47    123.96 o 
   3   9  18      890.74      881.34     46.00 o 
   4   9  18     3035.55     2785.26     85.12 o 
   5   9  18     3338.43     3340.86     79.80 o 
   6   9  18     1118.01     1064.55     33.09 o 
   7   9  18        1.95       28.91      7.18 o 
   8   9  18      570.95      625.01     39.66 o 
   9   9  18      866.91      798.37     46.31 o 
  10   9  18      957.54      887.09     39.95 o 
  11   9  18     2541.99     2594.66     75.47 o 
  12   9  18       22.31       56.74      8.90 o 
  13   9  18      675.85      618.05     40.76 o 
  14   9  18        3.74       39.85     11.37 o 
   0  10  18     1682.93     1652.96    133.04 o 
   1  10  18      107.43      167.77     18.86 o 
   2  10  18     1319.55     1345.07     80.70 o 
   3  10  18     4125.98     4258.37     80.34 o 
   4  10  18     3031.18     2706.36    149.56 o 
   5  10  18      433.91      467.34     23.54 o 
   6  10  18      209.87      218.86     17.08 o 
   7  10  18     6990.21     6828.70     89.80 o 
   8  10  18       14.23       47.56      9.68 o 
   9  10  18       22.70       53.66     10.23 o 
  10  10  18        0.60       46.32     13.33 o 
  11  10  18       41.85       50.70     10.50 o 
  12  10  18      385.65      356.00     27.80 o 
  13  10  18      300.04      301.05     25.92 o 
  14  10  18        1.46        9.13     18.91 o 
   1  11  18       19.27       54.74     11.59 o 
   2  11  18       57.31       54.41     13.08 o 
   3  11  18     7709.25     7586.44    147.93 o 
   4  11  18     1840.57     1892.67     70.39 o 
   5  11  18     2040.63     1989.70     43.73 o 
   6  11  18       47.18       36.38     15.13 o 
   7  11  18      275.34      278.99     22.42 o 
   8  11  18      428.74      458.65     25.62 o 
   9  11  18      739.78      728.45     41.58 o 
  10  11  18        0.22       21.37      8.64 o 
  11  11  18       24.40       46.25     10.49 o 
  12  11  18      338.35      336.35     24.85 o 
  13  11  18      339.67      341.85     31.10 o 
   0  12  18     2556.55     2744.66     72.09 o 
   1  12  18     1409.76     1515.90     63.39 o 
   2  12  18      563.88      572.73     32.23 o 
   3  12  18     1721.04     1855.53     54.96 o 
   4  12  18      276.46      357.92     22.88 o 
   5  12  18     3505.89     3640.85     78.97 o 
   6  12  18       74.51       76.04     14.30 o 
   7  12  18     3424.65     3406.66    113.01 o 
   8  12  18        0.03       49.34     14.48 o 
   9  12  18     2156.39     2270.98     54.15 o 
  10  12  18       19.57       69.70     15.13 o 
  11  12  18     2726.59     2945.81     68.13 o 
  12  12  18      388.55      437.74     41.76 o 
  13  12  18       90.06      120.11     18.74 o 
   1  13  18     7441.90     7418.01    114.36 o 
   2  13  18      130.78      102.13     15.27 o 
   3  13  18      490.02      559.09     38.25 o 
   4  13  18     2102.22     2128.59     56.86 o 
   5  13  18       64.29       50.62     11.70 o 
   6  13  18      943.80      935.83     45.09 o 
   7  13  18       30.50       99.07     17.73 o 
   8  13  18      716.55      743.41     44.91 o 
   9  13  18       44.16       59.93     13.29 o 
  10  13  18     1265.04     1285.86     79.78 o 
  11  13  18        7.65       43.16     12.31 o 
  12  13  18       29.86       71.35     17.15 o 
   0  14  18      352.89      339.93     32.61 o 
   1  14  18      182.81      235.63     22.00 o 
   2  14  18      201.68      203.75     21.40 o 
   3  14  18     1641.10     1774.82     76.72 o 
   4  14  18      282.04      367.64     28.25 o 
   5  14  18     6007.60     6014.42     93.55 o 
   6  14  18      283.09      242.99     22.28 o 
   7  14  18      673.64      760.94     40.88 o 
   8  14  18       24.67       45.17     21.83 o 
   9  14  18      215.25      206.72     20.92 o 
  10  14  18      101.87      147.93     26.98 o 
  11  14  18      712.47      705.06     58.99 o 
  12  14  18        0.11       56.07     29.06 o 
   1  15  18      444.17      479.91     22.65 o 
   2  15  18     1705.50     1663.03     55.59 o 
   3  15  18       93.29      108.10     23.84 o 
   4  15  18      954.42      909.84     38.14 o 
   5  15  18       59.89       80.71     13.94 o 
   6  15  18     2254.57     2251.23     91.28 o 
   7  15  18       25.94       62.44     14.75 o 
   8  15  18       98.45       88.88     16.17 o 
   9  15  18        8.65       74.65     15.23 o 
  10  15  18       17.48       53.50     12.68 o 
  11  15  18      206.24      228.16     42.90 o 
   0  16  18      295.62      300.08     43.34 o 
   1  16  18      156.66      268.49     32.68 o 
   2  16  18        7.59       65.63     12.17 o 
   3  16  18      101.95      200.08     21.86 o 
   4  16  18        2.12       47.04     10.89 o 
   5  16  18      380.74      421.41     32.85 o 
   6  16  18      679.38      628.51     35.60 o 
   7  16  18        0.32       29.75     21.13 o 
   8  16  18       18.62       54.71     14.61 o 
   9  16  18      373.03      388.18     29.03 o 
  10  16  18       96.53       73.03     15.56 o 
  11  16  18      405.72      470.54     35.30 o 
   1  17  18      279.39      325.44     27.59 o 
   2  17  18       30.76       73.16     13.17 o 
   3  17  18       24.73       60.16     12.24 o 
   4  17  18      571.02      605.26     31.65 o 
   5  17  18      290.73      262.03     25.08 o 
   6  17  18     1170.52     1117.06     53.28 o 
   7  17  18      102.38      106.32     25.96 o 
   8  17  18      639.88      556.04     42.94 o 
   9  17  18       25.69       43.82     10.01 o 
  10  17  18      157.43      149.72     17.95 o 
   0  18  18       59.37      100.04     27.50 o 
   1  18  18        2.20       44.37     19.72 o 
   2  18  18      169.59      254.02     21.98 o 
   3  18  18     1561.98     1763.36     69.54 o 
   4  18  18       20.96       47.82     14.54 o 
   5  18  18        0.86       52.44     13.13 o 
   6  18  18      287.84      297.61     28.12 o 
   7  18  18      814.05      834.25     52.02 o 
   8  18  18        1.71       82.91     15.39 o 
   9  18  18      163.04      152.85     18.01 o 
   1  19  18      364.14      326.22     24.09 o 
   2  19  18       11.38       40.98     10.39 o 
   3  19  18        0.79       46.26     25.20 o 
   4  19  18      676.43      685.83     40.86 o 
   5  19  18       26.83       73.80     14.11 o 
   6  19  18      705.59      688.75     50.18 o 
   7  19  18      189.69      178.48     23.19 o 
   8  19  18      365.43      314.98     26.60 o 
   0  20  18       65.08       63.78     26.14 o 
   1  20  18     1259.27     1302.43     68.53 o 
   2  20  18      125.01      138.20     22.56 o 
   3  20  18      904.90      985.05     63.62 o 
   4  20  18      103.27      174.12     18.87 o 
   5  20  18     1128.30     1041.76     59.55 o 
   6  20  18      162.55      170.29     17.53 o 
   7  20  18       32.20       55.73     13.17 o 
   1  21  18        0.61       21.71     12.10 o 
   2  21  18      323.30      355.68     26.55 o 
   3  21  18      579.08      478.93     33.89 o 
   4  21  18      141.57      153.30     28.37 o 
   5  21  18      152.57      191.25     20.07 o 
   6  21  18        5.53       24.99     18.16 o 
   0  22  18     1142.39     1163.67    100.79 o 
   1  22  18      412.28      396.59     30.35 o 
   2  22  18       49.89       85.12     14.45 o 
   3  22  18     1916.46     1800.53    119.91 o 
   4  22  18      220.00      241.66     22.16 o 
   1  23  18        0.94       20.58      9.92 o 
   1   1  19     2049.93     2027.49     70.95 o 
   2   1  19      147.24      172.17     13.78 o 
   3   1  19      873.66      822.19     51.15 o 
   4   1  19     1592.47     1515.62     51.67 o 
   5   1  19        8.90       35.55     13.90 o 
   6   1  19     2164.40     2086.01     64.44 o 
   7   1  19      154.67      182.18     15.80 o 
   8   1  19      571.21      552.10     22.25 o 
   9   1  19       86.56      119.96     11.24 o 
  10   1  19     1182.86     1138.66     42.73 o 
  11   1  19       67.33      105.15     11.67 o 
  12   1  19        0.32       41.67     12.78 o 
  13   1  19      196.18      195.97     21.62 o 
  14   1  19       61.02       75.54     12.90 o 
  15   1  19      511.13      438.91     27.97 o 
   0   2  19     1031.15      880.98     60.19 o 
   1   2  19      746.10      641.81     35.63 o 
   2   2  19     3310.23     3091.68    112.43 o 
   3   2  19      409.66      404.82     25.42 o 
   4   2  19     2927.49     2616.99     74.13 o 
   5   2  19      585.16      627.16     37.51 o 
   6   2  19     1582.24     1645.44     66.92 o 
   7   2  19     3030.63     3130.50     60.23 o 
   8   2  19       43.70       67.42     11.27 o 
   9   2  19     5624.49     5492.49    109.35 o 
  10   2  19        1.69       22.16      8.63 o 
  11   2  19      627.19      659.26     28.31 o 
  12   2  19      599.50      563.85     29.93 o 
  13   2  19      227.63      200.98     18.75 o 
  14   2  19       39.31       50.21     13.61 o 
  15   2  19        3.07       40.36     12.31 o 
   1   3  19     1953.16     2187.87     70.54 o 
   2   3  19     2175.68     2263.48     69.19 o 
   3   3  19     3939.89     3575.76     72.11 o 
   4   3  19     1839.69     1723.11     70.24 o 
   5   3  19      226.17      205.70     15.86 o 
   6   3  19       25.33       39.45      9.60 o 
   7   3  19      635.52      636.46     30.60 o 
   8   3  19     1954.30     2031.46     45.36 o 
   9   3  19      930.52      956.64     39.12 o 
  10   3  19     1306.07     1282.00     50.00 o 
  11   3  19      192.76      197.28     18.08 o 
  12   3  19      959.75      959.68     40.27 o 
  13   3  19        0.25       39.48     10.04 o 
  14   3  19      108.08       96.49     14.78 o 
  15   3  19       38.38       58.26      8.84 o 
   0   4  19      947.67      818.64     69.25 o 
   1   4  19     1425.37     1578.19     60.91 o 
   2   4  19       68.81       51.28     10.90 o 
   3   4  19     2659.69     2513.79    101.51 o 
   4   4  19      483.15      405.21     26.17 o 
   5   4  19       57.41       67.38     10.01 o 
   6   4  19      721.28      725.16     34.36 o 
   7   4  19     2206.56     1822.29     70.39 o 
   8   4  19     1618.75     1579.32     69.96 o 
   9   4  19      344.95      373.58     21.67 o 
  10   4  19      438.37      512.85     25.46 o 
  11   4  19      116.36      132.39     14.78 o 
  12   4  19     1167.34     1054.28     44.03 o 
  13   4  19       31.89       52.01     10.27 o 
  14   4  19       39.79       56.81      9.67 o 
  15   4  19       41.31       30.65     13.42 o 
   1   5  19     1487.25     1530.07     56.67 o 
   2   5  19     2582.62     2546.65     69.87 o 
   3   5  19     5489.60     5365.03     91.31 o 
   4   5  19     1132.96     1119.51     46.21 o 
   5   5  19     6587.29     6336.10    109.37 o 
   6   5  19     1141.72     1123.56     33.78 o 
   7   5  19     1266.40     1491.83    104.26 o 
   8   5  19     2580.12     2514.43     46.03 o 
   9   5  19       31.58       40.20      7.70 o 
  10   5  19      456.18      488.74     23.59 o 
  11   5  19      816.46      756.82     34.71 o 
  12   5  19     1720.67     1437.81     68.51 o 
  13   5  19       43.51       66.43     11.18 o 
  14   5  19      717.94      594.57     38.16 o 
   0   6  19     2827.22     2548.85     99.11 o 
   1   6  19      151.95      109.89     11.88 o 
   2   6  19       57.28       51.73     12.26 o 
   3   6  19      176.20      154.89     13.30 o 
   4   6  19     4730.76     4608.49    104.01 o 
   5   6  19     2415.19     2349.75     73.54 o 
   6   6  19      246.36      257.77     17.09 o 
   7   6  19     3959.24     4060.63     51.32 o 
   8   6  19     1583.69     1650.01     46.82 o 
   9   6  19        0.67       25.11     10.84 o 
  10   6  19      516.64      537.47     32.46 o 
  11   6  19       48.15       68.34     13.71 o 
  12   6  19       36.92       62.86     12.16 o 
  13   6  19      266.43      219.48     16.53 o 
  14   6  19        1.37       34.98      7.52 o 
   1   7  19     6659.51     6647.42    159.77 o 
   2   7  19    13430.84    13107.37    137.33 o 
   3   7  19     2997.29     3053.67     71.03 o 
   4   7  19      379.15      386.66     25.86 o 
   5   7  19        8.52       38.77      8.95 o 
   6   7  19       40.79       27.92     10.49 o 
   7   7  19       29.25       46.54      9.93 o 
   8   7  19      991.05      845.62     30.46 o 
   9   7  19        1.37       43.93     10.59 o 
  10   7  19      416.19      412.05     20.06 o 
  11   7  19      290.26      334.72     21.84 o 
  12   7  19     1310.68     1162.27     51.87 o 
  13   7  19       30.29       72.78      9.96 o 
  14   7  19       42.85       68.77      9.97 o 
   0   8  19      569.50      598.44     67.41 o 
   1   8  19     5217.87     5308.10    174.85 o 
   2   8  19     4417.65     4463.95    133.03 o 
   3   8  19     2548.58     2453.30     83.58 o 
   4   8  19     4730.98     4639.67    100.84 o 
   5   8  19      456.82      463.15     24.52 o 
   6   8  19      212.20      214.35     17.86 o 
   7   8  19        2.45       26.59      6.94 o 
   8   8  19       45.23       50.62      9.55 o 
   9   8  19      502.22      489.50     31.46 o 
  10   8  19       73.08       67.49     14.72 o 
  11   8  19      157.91      212.86     25.22 o 
  12   8  19        7.02       41.10     14.98 o 
  13   8  19       21.47       60.21      9.89 o 
  14   8  19      181.17      145.32     16.02 o 
   1   9  19     1671.04     1638.69     99.07 o 
   2   9  19       15.40       24.25     11.19 o 
   3   9  19      680.46      635.85     28.96 o 
   4   9  19      554.73      608.44     29.08 o 
   5   9  19      230.09      228.02     16.30 o 
   6   9  19       73.40       71.48      9.41 o 
   7   9  19     1188.29     1159.48     38.51 o 
   8   9  19      786.59      793.09     34.06 o 
   9   9  19      518.07      518.85     37.73 o 
  10   9  19      843.19      818.40     47.52 o 
  11   9  19      118.37       92.29     15.62 o 
  12   9  19      107.33      165.83     19.77 o 
  13   9  19      663.11      581.62     40.50 o 
   0  10  19     5955.68     6232.86    232.83 o 
   1  10  19      541.32      568.47     38.53 o 
   2  10  19     1099.85     1264.90     45.70 o 
   3  10  19        8.47       19.21     17.05 o 
   4  10  19      469.45      495.95     24.44 o 
   5  10  19     1490.31     1373.65     53.32 o 
   6  10  19      570.72      555.05     28.57 o 
   7  10  19     1916.69     1672.91     79.02 o 
   8  10  19      206.93      228.38     30.11 o 
   9  10  19      166.68      202.69     17.51 o 
  10  10  19      301.49      296.33     24.61 o 
  11  10  19      963.81      981.09     45.65 o 
  12  10  19       51.09       61.82     20.89 o 
  13  10  19        0.65       40.75     13.52 o 
   1  11  19     4924.67     4982.95     78.02 o 
   2  11  19      821.38      807.33     34.82 o 
   3  11  19      478.59      586.89     28.60 o 
   4  11  19       54.87       92.55     14.37 o 
   5  11  19      506.07      582.18     34.81 o 
   6  11  19     2864.02     3062.19     86.53 o 
   7  11  19     1318.54     1353.93     59.98 o 
   8  11  19        3.95       19.11     13.85 o 
   9  11  19     2569.85     2684.69     77.20 o 
  10  11  19      461.09      390.75     29.35 o 
  11  11  19      949.72      952.43     49.97 o 
  12  11  19      553.40      518.51     43.33 o 
  13  11  19       47.81       67.72     39.40 o 
   0  12  19     4613.20     4903.19    126.00 o 
   1  12  19     1741.05     1734.45     56.72 o 
   2  12  19     1364.76     1501.27     58.48 o 
   3  12  19     1366.35     1585.85     57.73 o 
   4  12  19     4767.98     4816.24    186.72 o 
   5  12  19      737.81      712.27     41.17 o 
   6  12  19      211.56      157.73     24.02 o 
   7  12  19       86.13       79.58     14.28 o 
   8  12  19      172.72      218.65     19.58 o 
   9  12  19      208.77      232.55     21.06 o 
  10  12  19       19.18       51.04     16.53 o 
  11  12  19       51.30       71.88     14.64 o 
  12  12  19     1337.49     1114.13     72.84 o 
   1  13  19    17039.54    17275.73    239.17 o 
   2  13  19     5023.58     5294.61    199.65 o 
   3  13  19      936.35      994.37     39.07 o 
   4  13  19     2684.06     2701.37    118.46 o 
   5  13  19       50.98       84.14     14.71 o 
   6  13  19      617.77      603.76     39.84 o 
   7  13  19      166.10      182.68     18.93 o 
   8  13  19      193.09      252.05     23.03 o 
   9  13  19        8.93       70.85     15.45 o 
  10  13  19     1677.34     1587.14     84.67 o 
  11  13  19      881.79      786.43     55.71 o 
  12  13  19      841.37      724.46     56.61 o 
   0  14  19      168.94      224.44     30.09 o 
   1  14  19      721.75      722.53     32.72 o 
   2  14  19      188.93      119.73     25.21 o 
   3  14  19      333.51      425.99     26.57 o 
   4  14  19       16.10       47.58     11.30 o 
   5  14  19        6.19       25.70     11.77 o 
   6  14  19      158.84      134.31     16.52 o 
   7  14  19     1089.96     1107.86     50.56 o 
   8  14  19       53.66       73.15     15.22 o 
   9  14  19      152.70      159.95     23.32 o 
  10  14  19      798.63      712.34     50.15 o 
  11  14  19      138.08      186.66     40.43 o 
   1  15  19     1358.22     1505.41     57.11 o 
   2  15  19      552.82      656.81     35.13 o 
   3  15  19     3481.01     3602.58     70.57 o 
   4  15  19     3315.37     3340.40    116.58 o 
   5  15  19       14.34       70.27     15.54 o 
   6  15  19      928.61     1015.38     59.72 o 
   7  15  19     1383.63     1526.00     72.47 o 
   8  15  19       62.02       71.65     13.91 o 
   9  15  19      848.52      769.68     80.95 o 
  10  15  19       83.00       66.79     13.58 o 
  11  15  19      382.88      395.62     30.64 o 
   0  16  19      349.26      314.69     45.63 o 
   1  16  19        4.79       44.37     11.72 o 
   2  16  19     1079.63      962.25     46.19 o 
   3  16  19      179.78      176.86     19.40 o 
   4  16  19      207.12      184.03     16.97 o 
   5  16  19      858.40      897.69     45.11 o 
   6  16  19      246.41      254.95     37.74 o 
   7  16  19      852.67      860.98     52.84 o 
   8  16  19      474.40      474.55     40.82 o 
   9  16  19     1605.75     1327.00    103.11 o 
  10  16  19       87.26       93.50     18.65 o 
   1  17  19       39.11       65.47     14.49 o 
   2  17  19       95.82      103.42     15.34 o 
   3  17  19        0.30       56.85     13.55 o 
   4  17  19       80.50      134.02     20.16 o 
   5  17  19     1521.88     1395.08     61.51 o 
   6  17  19       62.07       71.32     19.37 o 
   7  17  19     2139.99     2075.96     97.17 o 
   8  17  19      110.81      112.03     17.03 o 
   9  17  19      227.57      230.58     24.09 o 
  10  17  19       66.58       96.89     16.42 o 
   0  18  19       14.50       43.02     14.11 o 
   1  18  19      312.63      300.59     24.65 o 
   2  18  19     1084.06      988.98     57.64 o 
   3  18  19      875.58      830.68     44.79 o 
   4  18  19      269.32      316.87     20.37 o 
   5  18  19      823.46      773.25     44.98 o 
   6  18  19        7.60       23.63     23.38 o 
   7  18  19     1590.35     1534.06     91.32 o 
   8  18  19      249.72      196.75     19.32 o 
   9  18  19      823.48      762.71     56.35 o 
   1  19  19     1583.66     1513.00     75.51 o 
   2  19  19      959.63      917.00     50.27 o 
   3  19  19     1608.75     1710.18     88.71 o 
   4  19  19     1278.03     1257.81     79.72 o 
   5  19  19      336.72      341.43     25.32 o 
   6  19  19      373.53      320.53     30.46 o 
   7  19  19     1877.22     1769.00     99.08 o 
   8  19  19      303.42      289.46     25.76 o 
   0  20  19      395.43      351.19     36.00 o 
   1  20  19       30.49       70.60     14.58 o 
   2  20  19       32.67       58.62     14.65 o 
   3  20  19      148.27      139.68     18.21 o 
   4  20  19       49.61       75.36     14.62 o 
   5  20  19     1465.13     1460.03     73.85 o 
   6  20  19      313.71      300.95     26.05 o 
   7  20  19      341.52      320.01     31.65 o 
   1  21  19     2010.82     1977.39    107.06 o 
   2  21  19      391.08      395.32     31.98 o 
   3  21  19      285.53      278.91     31.27 o 
   4  21  19     2243.36     2309.11    104.83 o 
   5  21  19      523.73      460.67     35.92 o 
   0  22  19       25.18       17.69     19.99 o 
   1  22  19      355.79      308.45     27.98 o 
   2  22  19      447.48      440.96     33.02 o 
   3  22  19      953.36      814.46     62.75 o 
   0   0  20     5930.89     5987.91    237.55 o 
   1   0  20     5448.28     5337.78    132.81 o 
   2   0  20     8798.94     8649.74    177.70 o 
   3   0  20     5769.13     5517.18    148.65 o 
   4   0  20       90.32       78.15     36.52 o 
   5   0  20    12822.53    12955.08    229.46 o 
   6   0  20     6138.89     5900.95    123.96 o 
   7   0  20     9194.24     8729.97    197.28 o 
   8   0  20     6958.36     7022.07    113.45 o 
   9   0  20     5844.02     6038.56    169.87 o 
  10   0  20      439.95      434.39     48.33 o 
  11   0  20     1465.35     1313.79     65.06 o 
  12   0  20       23.99       37.85     17.46 o 
  13   0  20     1358.91     1414.54    203.33 o 
  14   0  20       43.87       63.58     15.17 o 
   1   1  20     7130.98     6758.91    121.89 o 
   2   1  20     4009.08     3746.26    119.03 o 
   3   1  20     6788.28     6635.29    113.31 o 
   4   1  20      943.33      821.41     42.83 o 
   5   1  20      220.69      200.84     22.67 o 
   6   1  20      499.73      493.03     24.13 o 
   7   1  20     1077.72     1032.77     38.03 o 
   8   1  20      165.12      157.56     12.77 o 
   9   1  20        6.46       48.16     12.72 o 
  10   1  20      893.06      946.28     33.32 o 
  11   1  20      329.16      313.87     19.26 o 
  12   1  20      126.28      108.40     15.31 o 
  13   1  20     1390.25     1384.50     60.13 o 
  14   1  20       81.03       86.40     14.20 o 
   0   2  20      108.29      105.46     13.53 o 
   1   2  20      272.20      240.98     17.23 o 
   2   2  20      304.05      280.81     19.37 o 
   3   2  20     2547.14     2450.09     70.85 o 
   4   2  20     3390.98     3377.25     84.97 o 
   5   2  20     3985.56     4093.93    114.26 o 
   6   2  20      624.81      655.65     30.26 o 
   7   2  20      664.45      641.62     27.49 o 
   8   2  20      161.76      155.56     15.22 o 
   9   2  20     1673.95     1801.59     39.62 o 
  10   2  20      647.82      630.42     35.11 o 
  11   2  20     2026.58     2111.68     74.94 o 
  12   2  20      411.52      399.85     24.37 o 
  13   2  20      630.74      885.64    116.37 o 
  14   2  20      774.34      734.39     54.54 o 
   1   3  20     7462.64     7333.32    119.80 o 
   2   3  20      845.99      851.14     37.99 o 
   3   3  20      530.37      552.12     28.83 o 
   4   3  20        1.08       33.04      7.08 o 
   5   3  20     2199.10     2247.95     62.09 o 
   6   3  20      627.32      585.39     31.58 o 
   7   3  20      456.35      397.79     40.42 o 
   8   3  20     2059.28     2034.17     43.01 o 
   9   3  20     1764.95     1700.73     52.71 o 
  10   3  20       16.98       36.82      8.11 o 
  11   3  20      717.71      633.30     28.99 o 
  12   3  20      109.89      151.97     17.18 o 
  13   3  20      165.38      156.79     14.91 o 
  14   3  20       84.49       99.15     13.99 o 
   0   4  20    15599.71    15654.65    546.87 o 
   1   4  20     1980.92     1711.07     72.55 o 
   2   4  20    12053.27    11808.80    140.83 o 
   3   4  20     6366.90     6361.67    111.59 o 
   4   4  20       81.35       61.91      9.01 o 
   5   4  20      362.55      432.08     27.19 o 
   6   4  20      186.74      150.83     18.32 o 
   7   4  20     5569.85     5598.99     90.85 o 
   8   4  20     3605.00     3549.47     78.89 o 
   9   4  20      131.07      143.76     13.84 o 
  10   4  20      132.60      107.07     17.57 o 
  11   4  20        0.67       31.48     10.16 o 
  12   4  20        2.98       31.96     10.15 o 
  13   4  20      571.89      516.58     30.81 o 
  14   4  20        4.97       61.44     10.75 o 
   1   5  20     2695.98     2694.84     75.17 o 
   2   5  20     2228.59     2040.19     61.99 o 
   3   5  20     6614.51     6184.18     94.24 o 
   4   5  20       34.11       45.25      7.98 o 
   5   5  20      708.43      655.97     35.56 o 
   6   5  20     5481.61     5290.50     83.46 o 
   7   5  20      136.11      201.12     15.43 o 
   8   5  20       55.90       57.12     11.36 o 
   9   5  20        5.66       42.56      8.61 o 
  10   5  20        8.03       29.62      9.09 o 
  11   5  20      864.06      765.95     34.78 o 
  12   5  20      533.31      552.85     27.89 o 
  13   5  20      314.11      298.17     23.91 o 
  14   5  20       30.65       45.07     10.51 o 
   0   6  20       13.23       14.28     17.23 o 
   1   6  20     2210.68     2016.28     64.26 o 
   2   6  20     2954.33     2982.88     70.77 o 
   3   6  20     2848.38     2827.05     82.80 o 
   4   6  20     3828.09     3631.79    112.32 o 
   5   6  20       53.57       28.03      9.69 o 
   6   6  20     3835.17     3663.98     87.80 o 
   7   6  20     1699.91     1685.93     51.53 o 
   8   6  20      443.72      411.83     18.38 o 
   9   6  20     2060.56     1937.89     63.64 o 
  10   6  20      330.54      359.11     28.03 o 
  11   6  20     1654.35     1695.76     64.62 o 
  12   6  20     1222.42     1025.78     53.94 o 
  13   6  20        0.07       52.36      9.39 o 
  14   6  20      250.76      241.26     22.10 o 
   1   7  20      161.58      133.12     20.83 o 
   2   7  20      632.82      527.07     36.39 o 
   3   7  20     2073.78     1903.60     50.97 o 
   4   7  20     2793.02     2752.71     57.42 o 
   5   7  20      107.22      134.20     18.78 o 
   6   7  20     1923.44     1730.54     63.41 o 
   7   7  20       52.27       67.60     10.55 o 
   8   7  20     1339.23     1301.35     45.90 o 
   9   7  20      124.16      152.67     23.47 o 
  10   7  20      239.35      257.27     19.17 o 
  11   7  20      718.02      692.20     34.04 o 
  12   7  20      451.89      417.24     25.61 o 
  13   7  20      342.87      274.27     22.90 o 
  14   7  20      116.81      136.97     20.96 o 
   0   8  20     6471.40     6263.02    233.69 o 
   1   8  20      408.37      480.04     38.65 o 
   2   8  20      572.62      584.36     33.49 o 
   3   8  20      170.65      164.41     15.59 o 
   4   8  20      382.24      372.58     20.79 o 
   5   8  20      251.21      294.98     18.52 o 
   6   8  20       80.88       99.65     10.30 o 
   7   8  20       51.18       64.95      9.81 o 
   8   8  20      527.56      496.78     28.83 o 
   9   8  20      128.39      142.07     16.59 o 
  10   8  20     4328.19     4269.24     75.51 o 
  11   8  20      286.62      281.86     21.40 o 
  12   8  20      590.39      553.69     32.83 o 
  13   8  20       19.45       31.02     13.01 o 
   1   9  20      488.93      574.79     31.79 o 
   2   9  20     2508.09     2748.49     67.80 o 
   3   9  20      295.88      278.16     28.30 o 
   4   9  20        0.41       25.26     10.36 o 
   5   9  20       26.85       80.51     18.07 o 
   6   9  20     2054.60     1990.75     60.70 o 
   7   9  20      108.61       95.14     12.43 o 
   8   9  20       60.00       88.34     14.95 o 
   9   9  20      178.08      149.72     17.76 o 
  10   9  20      255.56      231.10     20.58 o 
  11   9  20      404.54      392.77     23.24 o 
  12   9  20      195.07      174.53     16.42 o 
  13   9  20      586.46      576.71     43.60 o 
   0  10  20     6378.48     6764.06    293.63 o 
   1  10  20      172.42      140.50     28.48 o 
   2  10  20      182.42      262.14     24.92 o 
   3  10  20     1297.20     1426.94     54.41 o 
   4  10  20     7374.89     7750.36    120.88 o 
   5  10  20     1672.71     1747.91     55.03 o 
   6  10  20      599.70      679.44     35.72 o 
   7  10  20       12.80       60.22     10.41 o 
   8  10  20     2795.68     3244.46     86.15 o 
   9  10  20        3.52       45.58     13.46 o 
  10  10  20      311.75      351.57     20.55 o 
  11  10  20      180.95      159.81     24.06 o 
  12  10  20     1151.72     1122.99     69.40 o 
  13  10  20      804.04      798.73     58.38 o 
   1  11  20     9491.57     9628.90    156.72 o 
   2  11  20      666.62      679.41     35.80 o 
   3  11  20     2003.54     2174.23     75.25 o 
   4  11  20       38.52       45.09     12.35 o 
   5  11  20      765.75      793.95     39.86 o 
   6  11  20      681.45      741.58     37.80 o 
   7  11  20       17.17       45.09     10.32 o 
   8  11  20      377.85      348.24     33.25 o 
   9  11  20      110.59       68.74     18.85 o 
  10  11  20       57.15       75.32     14.93 o 
  11  11  20       45.03       46.65     11.54 o 
  12  11  20       61.60       74.35     13.33 o 
   0  12  20     1674.60     1941.58    131.10 o 
   1  12  20       56.77       47.90     19.02 o 
   2  12  20       20.45       61.54     13.93 o 
   3  12  20     1701.90     1773.27     59.46 o 
   4  12  20      835.31      958.31     41.53 o 
   5  12  20     4599.19     4784.22     77.49 o 
   6  12  20        4.16       46.86     19.60 o 
   7  12  20      548.10      512.65     27.71 o 
   8  12  20     1057.99     1040.81     47.31 o 
   9  12  20       65.65      101.91     17.74 o 
  10  12  20      375.05      415.19     31.90 o 
  11  12  20        3.61       31.06     15.83 o 
  12  12  20        0.04       38.34     29.28 o 
   1  13  20       32.86       45.68     18.52 o 
   2  13  20        1.65       51.39     15.84 o 
   3  13  20     1304.51     1355.21     55.35 o 
   4  13  20      642.94      626.91     34.42 o 
   5  13  20      162.70      196.16     37.06 o 
   6  13  20      107.53      162.51     18.64 o 
   7  13  20      569.90      586.87     34.95 o 
   8  13  20     1006.51     1076.46     48.33 o 
   9  13  20       12.79       60.62     13.67 o 
  10  13  20     1058.00      997.27     54.65 o 
  11  13  20      183.76      172.22     17.72 o 
  12  13  20        8.80       15.66     21.54 o 
   0  14  20      401.17      469.69     53.71 o 
   1  14  20        3.69       84.53     16.32 o 
   2  14  20     3555.07     3658.49     94.75 o 
   3  14  20       30.06      105.91     16.30 o 
   4  14  20     1205.30     1180.37     58.63 o 
   5  14  20      175.47      183.03     30.36 o 
   6  14  20      380.85      417.08     23.09 o 
   7  14  20      122.77      162.86     28.57 o 
   8  14  20      517.50      533.40     37.40 o 
   9  14  20      848.59      822.79     41.46 o 
  10  14  20      165.46      213.15     22.01 o 
  11  14  20      471.91      434.12     34.70 o 
   1  15  20        0.19       61.40     12.47 o 
   2  15  20     2580.09     2332.21     68.75 o 
   3  15  20     1101.79     1078.21     47.50 o 
   4  15  20     3049.34     3165.01    125.49 o 
   5  15  20      742.30      740.88     37.83 o 
   6  15  20      105.80      150.35     20.69 o 
   7  15  20     1201.29     1303.46     85.91 o 
   8  15  20      393.31      393.86     25.63 o 
   9  15  20      434.38      493.29     38.68 o 
  10  15  20      191.04      243.07     37.99 o 
   0  16  20      351.01      321.56     43.91 o 
   1  16  20      430.45      561.88     30.55 o 
   2  16  20      115.46      182.95     18.18 o 
   3  16  20      915.08      935.40     45.78 o 
   4  16  20      252.00      271.40     27.37 o 
   5  16  20     1243.21     1389.65     86.27 o 
   6  16  20     1762.92     1805.82     82.51 o 
   7  16  20      355.78      386.74     33.65 o 
   8  16  20     1884.96     1835.92    113.40 o 
   9  16  20      136.99      155.97     27.15 o 
  10  16  20        8.40       16.72     10.58 o 
   1  17  20        2.98       40.68     11.84 o 
   2  17  20      105.63      176.39     19.11 o 
   3  17  20      876.03     1030.25     39.65 o 
   4  17  20      136.43      146.05     20.25 o 
   5  17  20      159.88      177.00     21.53 o 
   6  17  20      152.39      167.37     20.74 o 
   7  17  20       41.23       59.83     16.20 o 
   8  17  20      899.50      865.98     51.90 o 
   9  17  20       28.97       66.16     10.31 o 
   0  18  20       18.92       50.15     18.95 o 
   1  18  20      173.09      197.36     16.50 o 
   2  18  20     1164.27     1127.58     67.22 o 
   3  18  20      352.51      370.27     22.53 o 
   4  18  20      369.92      466.11     24.85 o 
   5  18  20      406.64      424.22     26.08 o 
   6  18  20      304.32      336.20     30.65 o 
   7  18  20      221.35      247.94     22.62 o 
   8  18  20     1165.69     1096.47     74.59 o 
   1  19  20      967.10     1087.95     59.61 o 
   2  19  20      111.50      129.10     17.28 o 
   3  19  20        8.13       44.52     13.37 o 
   4  19  20       76.56       57.53     22.01 o 
   5  19  20      136.11      185.45     25.63 o 
   6  19  20      110.44      175.76     27.25 o 
   7  19  20      292.85      245.33     23.82 o 
   0  20  20     2940.28     3135.22    228.91 o 
   1  20  20      114.26      183.48     27.77 o 
   2  20  20      140.54      169.46     15.10 o 
   3  20  20      363.90      304.96     25.41 o 
   4  20  20      157.99      137.45     19.77 o 
   5  20  20     1385.84     1353.63     77.46 o 
   6  20  20     1649.82     1497.98     99.02 o 
   1  21  20       16.92       44.11     11.53 o 
   2  21  20        2.19       40.81     11.95 o 
   3  21  20       69.77      112.14     23.43 o 
   4  21  20     1333.91     1226.72     74.25 o 
   0  22  20     1711.35     1539.75    150.52 o 
   1  22  20       55.53       48.77     11.04 o 
   1   1  21     8932.26     8853.22    128.82 o 
   2   1  21     1109.92     1055.79     63.27 o 
   3   1  21      160.39      197.91     21.39 o 
   4   1  21     2389.92     2518.45     74.05 o 
   5   1  21     2083.55     2171.28     48.79 o 
   6   1  21       35.69       54.40      9.17 o 
   7   1  21     1246.98     1298.27     39.97 o 
   8   1  21       76.76       83.73     11.40 o 
   9   1  21       24.26       59.01      9.70 o 
  10   1  21        2.28       38.26      7.96 o 
  11   1  21      247.33      226.74     17.51 o 
  12   1  21      405.31      396.74     19.61 o 
  13   1  21        2.42       56.60     10.77 o 
  14   1  21      272.73      175.75     19.29 o 
   0   2  21      285.10      309.93     57.29 o 
   1   2  21      302.58      314.59     21.54 o 
   2   2  21      302.42      264.16     24.07 o 
   3   2  21     3170.04     3198.08     75.33 o 
   4   2  21     2969.30     2640.52     83.57 o 
   5   2  21      342.67      280.86     24.64 o 
   6   2  21      316.33      298.98     18.49 o 
   7   2  21     1852.19     1747.12     59.35 o 
   8   2  21     2224.38     2214.41     55.91 o 
   9   2  21     2124.77     2019.11     70.51 o 
  10   2  21      316.88      287.42     21.64 o 
  11   2  21       49.11       64.06     10.07 o 
  12   2  21      194.63      210.90     16.45 o 
  13   2  21       60.52       77.27     14.79 o 
  14   2  21       14.90       33.06     13.50 o 
   1   3  21     4621.81     4503.08    113.98 o 
   2   3  21       38.54       42.58     11.95 o 
   3   3  21       95.28       61.47     10.40 o 
   4   3  21       62.45       95.21     13.75 o 
   5   3  21     1320.53     1371.61     50.72 o 
   6   3  21      354.67      345.06     20.25 o 
   7   3  21     9279.11     9814.17    137.76 o 
   8   3  21      961.29      972.38     36.04 o 
   9   3  21       23.20       52.20     13.02 o 
  10   3  21       12.86       50.25      8.67 o 
  11   3  21      469.40      444.19     26.94 o 
  12   3  21        1.13       48.65     11.95 o 
  13   3  21      917.60      850.51     43.60 o 
  14   3  21      295.25      242.09     20.93 o 
   0   4  21       52.47       48.95     53.18 o 
   1   4  21     1891.85     1759.93     51.47 o 
   2   4  21     2374.51     2253.00    106.84 o 
   3   4  21      302.58      308.67     22.57 o 
   4   4  21      157.97      175.20     19.67 o 
   5   4  21      342.80      347.13     20.88 o 
   6   4  21     2227.26     2336.09     41.31 o 
   7   4  21     1230.59     1263.88     47.16 o 
   8   4  21      267.01      299.25     18.31 o 
   9   4  21       39.12       65.31     10.70 o 
  10   4  21     1245.53     1325.69     53.46 o 
  11   4  21       20.57       56.03     12.56 o 
  12   4  21      480.64      403.01     22.52 o 
  13   4  21      425.23      388.77     30.95 o 
  14   4  21      250.94      174.01     21.41 o 
   1   5  21     3638.03     3513.41     87.13 o 
   2   5  21        4.92       26.15      8.48 o 
   3   5  21      241.28      186.94     15.00 o 
   4   5  21       76.67      113.90     12.63 o 
   5   5  21        1.48       25.40      8.61 o 
   6   5  21     1546.94     1454.56     45.59 o 
   7   5  21       25.03       46.14      8.39 o 
   8   5  21      310.05      359.63     19.28 o 
   9   5  21      618.29      608.67     33.46 o 
  10   5  21        3.23       30.12     10.14 o 
  11   5  21      290.97      287.67     20.71 o 
  12   5  21       77.54       75.94     14.02 o 
  13   5  21       86.42       66.63     12.29 o 
  14   5  21        0.39       34.59      9.03 o 
   0   6  21     3657.93     3747.45    182.33 o 
   1   6  21     2397.41     2222.22     52.04 o 
   2   6  21     5493.97     5078.71     51.75 o 
   3   6  21     1676.69     1658.28     46.71 o 
   4   6  21      233.21      258.76     26.61 o 
   5   6  21     3979.64     3560.99    108.49 o 
   6   6  21        0.12       28.41      8.86 o 
   7   6  21        0.35       13.56     11.20 o 
   8   6  21      748.20      758.10     30.91 o 
   9   6  21       46.54       60.14     11.86 o 
  10   6  21        2.50       45.21     13.04 o 
  11   6  21        0.39       45.32      8.89 o 
  12   6  21       59.35       65.33     12.70 o 
  13   6  21      623.88      514.67     32.81 o 
   1   7  21        9.75       33.50     11.35 o 
   2   7  21     6455.66     6382.49     95.78 o 
   3   7  21       55.96       44.43      7.67 o 
   4   7  21     3846.85     3806.09     51.31 o 
   5   7  21      601.06      605.95     22.75 o 
   6   7  21      146.85      152.47     25.28 o 
   7   7  21       67.25       89.46     11.24 o 
   8   7  21      121.67      107.03     10.23 o 
   9   7  21     4213.36     4415.83     87.75 o 
  10   7  21      187.10      193.30     20.73 o 
  11   7  21      828.33      750.52     39.02 o 
  12   7  21       98.78      113.32     17.92 o 
  13   7  21       50.18       57.90      9.08 o 
   0   8  21     1437.26     1468.38     76.74 o 
   1   8  21     2230.70     2317.91     75.30 o 
   2   8  21        1.32       27.12     13.63 o 
   3   8  21       46.93       84.45     20.51 o 
   4   8  21      960.93      912.43     29.97 o 
   5   8  21     2461.46     2611.49     53.01 o 
   6   8  21     2968.12     2846.23     72.87 o 
   7   8  21      178.79      221.38     29.72 o 
   8   8  21      166.60      238.94     31.12 o 
   9   8  21      145.52      138.83     19.04 o 
  10   8  21        2.42       23.27     10.58 o 
  11   8  21      716.18      728.91     40.61 o 
  12   8  21       61.19       72.09     12.88 o 
  13   8  21      396.14      354.25     35.15 o 
   1   9  21     1063.16     1070.28     43.90 o 
   2   9  21        8.99       70.15     11.77 o 
   3   9  21     2364.72     2463.26     72.67 o 
   4   9  21     1775.83     1924.42     61.02 o 
   5   9  21     2526.62     2683.35     73.69 o 
   6   9  21     3019.92     3357.72     81.83 o 
   7   9  21     1958.62     1903.92     62.75 o 
   8   9  21        3.70       46.41     15.75 o 
   9   9  21     3367.86     3767.01    120.77 o 
  10   9  21       68.75       82.63     19.90 o 
  11   9  21      113.17       73.28     15.23 o 
  12   9  21        0.45       37.69     10.88 o 
  13   9  21      254.85      185.43     19.75 o 
   0  10  21     1846.95     1998.91     80.95 o 
   1  10  21        1.35       33.63     20.94 o 
   2  10  21      611.27      718.26     41.20 o 
   3  10  21     1077.03     1035.98     45.77 o 
   4  10  21      372.03      365.60     25.90 o 
   5  10  21      869.48      837.80     40.99 o 
   6  10  21      479.89      481.58     29.60 o 
   7  10  21     1314.41     1402.50     47.25 o 
   8  10  21     1931.99     2039.37     75.59 o 
   9  10  21      169.80      213.41     19.78 o 
  10  10  21     1418.20     1336.31     85.30 o 
  11  10  21      443.39      477.81     29.67 o 
  12  10  21      385.55      379.46     31.29 o 
   1  11  21     9405.56     9613.82    123.12 o 
   2  11  21     3324.09     3641.56     96.21 o 
   3  11  21     1185.45     1214.64     54.88 o 
   4  11  21      979.91     1043.97     47.22 o 
   5  11  21       98.14      144.52     18.50 o 
   6  11  21       23.74       57.22     22.13 o 
   7  11  21      741.39      790.00     43.91 o 
   8  11  21      898.16     1060.09     59.97 o 
   9  11  21      342.03      385.18     24.75 o 
  10  11  21      314.45      318.79     26.49 o 
  11  11  21      250.70      300.26     35.34 o 
  12  11  21        2.56       46.90     12.02 o 
   0  12  21     1007.61     1163.63     71.65 o 
   1  12  21      900.83      922.57     37.90 o 
   2  12  21     1708.75     1732.55     62.37 o 
   3  12  21      174.41      241.71     26.84 o 
   4  12  21      376.22      379.44     32.11 o 
   5  12  21      322.33      356.36     25.26 o 
   6  12  21      105.08      181.36     16.25 o 
   7  12  21     2581.42     2867.02     72.68 o 
   8  12  21      212.19      285.41     24.59 o 
   9  12  21      603.24      565.90     45.57 o 
  10  12  21      436.76      485.81     38.49 o 
  11  12  21      387.35      319.34     34.11 o 
  12  12  21      637.44      562.97     40.78 o 
   1  13  21       65.95      100.80     14.70 o 
   2  13  21       72.99       52.16     15.79 o 
   3  13  21      810.89      780.44     39.90 o 
   4  13  21     1132.61     1165.03     56.00 o 
   5  13  21       78.63      138.58     25.34 o 
   6  13  21      220.96      234.69     16.94 o 
   7  13  21      124.45      132.05     22.04 o 
   8  13  21      313.92      273.28     37.13 o 
   9  13  21      187.80      235.08     20.60 o 
  10  13  21      384.03      389.94     30.25 o 
  11  13  21        0.84       46.22     12.28 o 
   0  14  21     4409.54     4439.39     92.08 o 
   1  14  21      155.33      138.73     16.53 o 
   2  14  21      398.20      474.92     22.27 o 
   3  14  21       19.42       63.37     12.28 o 
   4  14  21      333.39      356.36     21.08 o 
   5  14  21      118.64      183.27     22.18 o 
   6  14  21       17.37       54.76     13.85 o 
   7  14  21     1210.38     1132.97     54.35 o 
   8  14  21      250.72      284.73     27.16 o 
   9  14  21     1674.98     1584.95     99.55 o 
  10  14  21       29.17       51.62     14.23 o 
  11  14  21        0.94       53.13     23.47 o 
   1  15  21      363.70      402.88     20.66 o 
   2  15  21      624.42      724.39     30.75 o 
   3  15  21     1655.01     1828.29     71.84 o 
   4  15  21     1280.80     1366.82     49.06 o 
   5  15  21      452.58      540.04     39.45 o 
   6  15  21      669.39      688.53     43.28 o 
   7  15  21     3302.69     3734.05    157.21 o 
   8  15  21      470.78      559.04     39.46 o 
   9  15  21      557.34      523.59     38.76 o 
  10  15  21      319.03      270.99     34.12 o 
   0  16  21      296.05      299.63     50.64 o 
   1  16  21      143.93      131.64     17.33 o 
   2  16  21      652.47      672.34     36.13 o 
   3  16  21      223.77      249.32     20.60 o 
   4  16  21      195.41      229.56     19.93 o 
   5  16  21       98.66      112.35     15.21 o 
   6  16  21      888.07      829.11     43.61 o 
   7  16  21       27.92       70.71     18.69 o 
   8  16  21       56.05       96.33     15.37 o 
   9  16  21       88.70       87.61     19.66 o 
   1  17  21     1563.54     1652.85     58.67 o 
   2  17  21     3215.01     3263.45     66.76 o 
   3  17  21     2001.16     2069.30     73.76 o 
   4  17  21     1006.90     1023.55     47.24 o 
   5  17  21        1.65       37.92     21.02 o 
   6  17  21      819.29      800.32     51.67 o 
   7  17  21     2224.13     2317.95    128.47 o 
   8  17  21       67.09       60.21     13.27 o 
   0  18  21     1039.62     1019.87     72.62 o 
   1  18  21        6.03       75.16     14.28 o 
   2  18  21      139.63      154.47     18.20 o 
   3  18  21      353.41      302.68     21.98 o 
   4  18  21       52.35       71.63     13.44 o 
   5  18  21      918.86      916.97     52.22 o 
   6  18  21      382.39      433.08     32.27 o 
   7  18  21       66.12       84.30     14.52 o 
   1  19  21      742.24      733.59     48.89 o 
   2  19  21       44.29       51.57     14.35 o 
   3  19  21        6.96       61.93     15.79 o 
   4  19  21      902.18      954.29     49.30 o 
   5  19  21      498.95      478.10     37.83 o 
   6  19  21     1564.85     1446.55     85.91 o 
   0  20  21      836.48      864.72     90.12 o 
   1  20  21      217.74      213.22     22.87 o 
   2  20  21     1258.36     1159.98     62.12 o 
   3  20  21        0.51       46.47     23.39 o 
   4  20  21      368.83      458.80     36.36 o 
   5  20  21       15.88       37.29     12.25 o 
   1  21  21     1732.96     1492.38     91.91 o 
   2  21  21       30.88       46.86      9.95 o 
   3  21  21       63.98       95.76     15.25 o 
   0   0  22       56.00       77.65     23.58 o 
   1   0  22     3048.58     3150.92    112.32 o 
   2   0  22       23.16       25.64     11.86 o 
   3   0  22        8.71       50.56     12.69 o 
   4   0  22      895.14     1003.41     54.37 o 
   5   0  22     1335.28     1166.23     61.02 o 
   6   0  22     1596.19     1551.19     66.77 o 
   7   0  22     4685.68     4518.86     92.16 o 
   8   0  22        1.79       38.12     11.85 o 
   9   0  22     4071.48     4245.01    104.30 o 
  10   0  22       51.49       46.34     18.61 o 
  11   0  22     1445.06     1425.16     67.22 o 
  12   0  22       39.01       96.45     21.69 o 
  13   0  22      614.19      479.20     64.11 o 
  14   0  22     1154.60     1053.53    101.24 o 
   1   1  22     1624.99     1584.29     75.67 o 
   2   1  22      641.90      739.18     51.70 o 
   3   1  22        0.48       43.21      8.94 o 
   4   1  22     2697.13     2533.82     64.26 o 
   5   1  22      690.07      696.49     29.26 o 
   6   1  22     4345.47     4209.75     86.85 o 
   7   1  22     1836.45     1840.92     54.34 o 
   8   1  22     1288.36     1408.72     49.50 o 
   9   1  22      261.55      303.84     19.06 o 
  10   1  22       70.14       73.52     11.49 o 
  11   1  22      187.86      201.32     16.13 o 
  12   1  22        5.45       49.30     14.87 o 
  13   1  22      729.23      725.01     50.46 o 
  14   1  22      184.85      181.18     17.46 o 
   0   2  22     9615.50     9248.25    148.33 o 
   1   2  22      389.00      328.07     21.07 o 
   2   2  22     3249.22     3234.76     76.45 o 
   3   2  22     4892.34     4893.13     74.32 o 
   4   2  22        4.87       32.60     10.38 o 
   5   2  22    12334.66    12228.22    156.06 o 
   6   2  22     1759.51     1868.98     41.28 o 
   7   2  22     2075.73     2325.92     46.28 o 
   8   2  22      246.75      235.13     17.14 o 
   9   2  22      149.40      118.45     16.03 o 
  10   2  22      154.60      234.80     15.82 o 
  11   2  22       94.26      160.17     31.68 o 
  12   2  22      318.06      320.17     20.87 o 
  13   2  22        2.04       41.14     10.00 o 
  14   2  22       37.18       71.73     16.60 o 
   1   3  22     1633.60     1676.94     58.94 o 
   2   3  22     2103.61     1878.26     84.12 o 
   3   3  22      778.03      810.06     36.49 o 
   4   3  22     3446.98     3100.36     89.40 o 
   5   3  22       82.20       41.68     10.65 o 
   6   3  22      638.00      625.03     24.47 o 
   7   3  22     1124.90      968.22     33.20 o 
   8   3  22      742.65      626.47     30.34 o 
   9   3  22      120.41      117.54     12.84 o 
  10   3  22      355.03      322.17     21.20 o 
  11   3  22       27.53       50.52     15.05 o 
  12   3  22     1020.82      855.51     45.38 o 
  13   3  22       69.54       90.53     12.98 o 
   0   4  22     4263.50     4196.15    142.06 o 
   1   4  22     5485.50     5124.87     94.79 o 
   2   4  22     1926.15     1950.53     52.25 o 
   3   4  22        0.42       12.85      6.95 o 
   4   4  22      693.81      582.00     33.62 o 
   5   4  22     2527.87     2360.88     55.21 o 
   6   4  22     4632.62     4301.25    117.20 o 
   7   4  22     1167.58     1067.11     31.08 o 
   8   4  22     1622.55     1571.67     43.63 o 
   9   4  22     1054.09     1055.53     37.13 o 
  10   4  22       74.73      123.05     13.89 o 
  11   4  22      411.04      407.60     24.16 o 
  12   4  22      212.43      227.91     17.96 o 
  13   4  22     1533.02     1343.40     69.12 o 
   1   5  22      946.44      910.90     44.85 o 
   2   5  22      161.03      199.29     15.85 o 
   3   5  22     3522.99     3537.03     70.34 o 
   4   5  22      289.70      360.75     22.90 o 
   5   5  22     2219.16     2188.77     48.39 o 
   6   5  22      145.66      142.65     12.76 o 
   7   5  22      361.70      344.03     18.05 o 
   8   5  22     1373.37     1343.28     44.89 o 
   9   5  22      159.55      155.66     15.56 o 
  10   5  22     2114.81     2019.18     45.74 o 
  11   5  22      100.84      108.94     14.79 o 
  12   5  22        6.27       50.79      9.07 o 
  13   5  22      184.42      110.08     15.06 o 
   0   6  22     4701.68     4353.92    204.41 o 
   1   6  22      329.59      326.93     17.94 o 
   2   6  22       41.68       20.36     15.39 o 
   3   6  22     3111.15     2980.51     44.83 o 
   4   6  22      226.04      226.07     16.60 o 
   5   6  22     5666.79     5509.53     79.24 o 
   6   6  22       73.10       82.90     12.25 o 
   7   6  22      380.19      350.59     17.81 o 
   8   6  22      475.26      430.55     22.51 o 
   9   6  22       39.33       54.77     10.49 o 
  10   6  22      974.84      907.10     45.02 o 
  11   6  22        0.09       23.43     10.54 o 
  12   6  22       12.68       38.99      9.04 o 
  13   6  22       40.19       59.53     14.07 o 
   1   7  22     3901.46     4014.60     79.74 o 
   2   7  22     3379.32     3277.76     65.44 o 
   3   7  22      326.18      370.51     23.52 o 
   4   7  22     3724.85     3643.65     65.16 o 
   5   7  22     3055.17     2982.07     89.69 o 
   6   7  22     1617.60     1631.51     45.61 o 
   7   7  22     1632.70     1672.66     47.13 o 
   8   7  22     2626.81     2574.22     98.88 o 
   9   7  22       57.39       57.97     12.19 o 
  10   7  22     2260.59     2232.00     58.39 o 
  11   7  22       12.51       36.69     10.45 o 
  12   7  22      309.31      293.37     24.86 o 
  13   7  22      216.63      170.37     17.67 o 
   0   8  22      211.89      250.46     26.94 o 
   1   8  22      269.31      278.55     20.37 o 
   2   8  22     3488.98     3749.14     69.01 o 
   3   8  22      499.53      599.74     28.63 o 
   4   8  22     1066.85     1085.49     57.64 o 
   5   8  22     2013.29     1960.54     60.02 o 
   6   8  22      193.99      222.38     19.98 o 
   7   8  22      202.38      212.55     17.68 o 
   8   8  22        6.92       50.20     10.98 o 
   9   8  22     1271.88     1310.24     80.53 o 
  10   8  22        8.39       46.75     11.88 o 
  11   8  22      925.56      842.93     48.90 o 
  12   8  22     1166.16     1127.04     65.67 o 
   1   9  22      398.31      441.04     23.24 o 
   2   9  22     2468.71     2565.99     66.56 o 
   3   9  22     4406.05     4753.30    104.29 o 
   4   9  22     2054.74     2211.32     53.97 o 
   5   9  22     2154.95     2226.53     53.06 o 
   6   9  22     5832.31     6114.71     90.95 o 
   7   9  22       15.52       33.64     10.58 o 
   8   9  22     1826.69     1838.99     80.95 o 
   9   9  22       35.83       69.32     14.64 o 
  10   9  22       14.67       41.24     14.80 o 
  11   9  22       27.23       84.51     12.37 o 
  12   9  22      132.93      123.33     17.83 o 
   0  10  22       20.18       73.18     26.43 o 
   1  10  22     2002.78     1992.72     61.58 o 
   2  10  22     1155.95     1212.63     39.28 o 
   3  10  22      609.82      534.38     26.11 o 
   4  10  22     1897.39     1975.03     82.28 o 
   5  10  22      175.84      186.77     35.60 o 
   6  10  22      426.37      395.71     27.84 o 
   7  10  22     1087.38      933.31     55.62 o 
   8  10  22      926.08      913.96     44.99 o 
   9  10  22      177.30      250.69     20.74 o 
  10  10  22     1144.68     1062.87     68.03 o 
  11  10  22       73.80       68.02     14.69 o 
  12  10  22      147.71      150.59     21.71 o 
   1  11  22       68.74       61.67     15.52 o 
   2  11  22     1281.91     1421.23     47.28 o 
   3  11  22     3085.46     3201.00     67.27 o 
   4  11  22       10.68       33.36     15.88 o 
   5  11  22       56.61       95.70     15.01 o 
   6  11  22      678.55      716.93     39.57 o 
   7  11  22        4.67       66.38     15.84 o 
   8  11  22       49.22       67.17     16.78 o 
   9  11  22     1905.68     2009.11    122.26 o 
  10  11  22      183.07      233.46     28.61 o 
  11  11  22      529.09      519.33     41.04 o 
   0  12  22       56.03       99.03     21.04 o 
   1  12  22      144.01      180.42     18.81 o 
   2  12  22        5.71       33.13     11.64 o 
   3  12  22      381.97      444.74     27.53 o 
   4  12  22      115.73      144.85     18.82 o 
   5  12  22      391.59      487.68     43.05 o 
   6  12  22      157.11      163.43     19.52 o 
   7  12  22      204.83      212.03     21.08 o 
   8  12  22     1455.75     1359.56     68.07 o 
   9  12  22      944.00      907.08     59.69 o 
  10  12  22      246.44      250.18     36.91 o 
  11  12  22      686.39      754.64     39.12 o 
   1  13  22      461.98      487.86     22.72 o 
   2  13  22      236.29      212.67     20.94 o 
   3  13  22       65.87       83.10     14.46 o 
   4  13  22     1189.02     1210.49     56.37 o 
   5  13  22      103.65      102.32     15.25 o 
   6  13  22       30.61       58.44     10.77 o 
   7  13  22       17.56       33.26     19.74 o 
   8  13  22     1062.45     1062.77     62.72 o 
   9  13  22      203.88      206.04     19.98 o 
  10  13  22       78.05      146.10     35.88 o 
  11  13  22     1320.09     1264.05    278.05 o 
   0  14  22      811.29      885.85     55.57 o 
   1  14  22     2139.08     2091.76     64.01 o 
   2  14  22     2535.46     2654.52     96.05 o 
   3  14  22       88.29      151.86     22.52 o 
   4  14  22       33.97       58.05     17.42 o 
   5  14  22        5.73       37.38     19.39 o 
   6  14  22      486.29      510.18     32.11 o 
   7  14  22      286.89      326.32     21.29 o 
   8  14  22      964.45      852.17     52.11 o 
   9  14  22        0.00       40.37     18.96 o 
  10  14  22      523.43      463.73     33.08 o 
   1  15  22        1.35       33.84     14.99 o 
   2  15  22      745.02      772.88     36.80 o 
   3  15  22       13.23       50.29     12.64 o 
   4  15  22      150.25      109.11     18.29 o 
   5  15  22       12.38       48.89     13.47 o 
   6  15  22      173.31      208.13     38.72 o 
   7  15  22        7.63       36.46     15.31 o 
   8  15  22       46.75       46.29     15.63 o 
   9  15  22       16.46       50.15     12.29 o 
   0  16  22       63.40      161.72     54.24 o 
   1  16  22     3634.33     4180.06    141.28 o 
   2  16  22      416.72      509.26     30.39 o 
   3  16  22     1825.08     1811.07     74.76 o 
   4  16  22       13.16       56.45     12.73 o 
   5  16  22       14.57       22.15     11.10 o 
   6  16  22     1806.18     1954.14     62.37 o 
   7  16  22       51.12       92.63     13.20 o 
   8  16  22      219.20      235.06     22.95 o 
   9  16  22       30.17       51.95     15.35 o 
   1  17  22       80.79      113.96     17.42 o 
   2  17  22      332.29      399.79     24.53 o 
   3  17  22       43.43       84.17     15.22 o 
   4  17  22      188.41      192.26     18.04 o 
   5  17  22       48.63       88.43     16.31 o 
   6  17  22      214.59      228.45     29.69 o 
   7  17  22      505.07      417.20     27.83 o 
   8  17  22      114.10      118.57     20.25 o 
   0  18  22     5409.50     5900.93     87.66 o 
   1  18  22      250.78      277.48     19.22 o 
   2  18  22     2920.29     2931.35     63.45 o 
   3  18  22     3077.55     3329.09    129.81 o 
   4  18  22      977.59      891.07     65.80 o 
   5  18  22      999.93      982.70     53.98 o 
   6  18  22     1389.61     1275.46     94.76 o 
   7  18  22      126.40      154.07     34.49 o 
   1  19  22      624.23      647.89     49.47 o 
   2  19  22      220.89      230.19     16.87 o 
   3  19  22       62.67       84.93     15.54 o 
   4  19  22       49.85       78.18     15.09 o 
   5  19  22        5.92       80.81     15.85 o 
   0  20  22      299.11      297.96     37.22 o 
   1  20  22      185.78      197.76     21.00 o 
   2  20  22      517.89      507.90     34.48 o 
   3  20  22       23.43       76.45     35.24 o 
   4  20  22      213.59      215.69     37.95 o 
   1   1  23       96.71      165.28     21.57 o 
   2   1  23     1916.80     1810.33     57.63 o 
   3   1  23     2027.60     1845.24     40.50 o 
   4   1  23     7744.40     7134.69    101.45 o 
   5   1  23       46.06      107.67     12.25 o 
   6   1  23      227.17      236.80     26.97 o 
   7   1  23      141.28      156.14     13.15 o 
   8   1  23     1237.40     1263.12     37.51 o 
   9   1  23      757.70      686.86     32.48 o 
  10   1  23     1355.70     1393.89     41.46 o 
  11   1  23      135.26      148.80     15.40 o 
  12   1  23      272.09      307.20     22.96 o 
  13   1  23      591.97      492.95     37.40 o 
   0   2  23      433.00      438.35     47.25 o 
   1   2  23       17.66       19.62     10.26 o 
   2   2  23      548.83      514.59     25.34 o 
   3   2  23      419.60      367.43     24.11 o 
   4   2  23      155.66      146.13     19.95 o 
   5   2  23      122.65       85.38     11.11 o 
   6   2  23       96.09      116.96     12.07 o 
   7   2  23      217.79      218.48     21.26 o 
   8   2  23       57.74       73.89     11.00 o 
   9   2  23        0.69       42.85     10.56 o 
  10   2  23      490.82      508.06     24.47 o 
  11   2  23       64.27       62.17      9.93 o 
  12   2  23      298.03      272.15     22.39 o 
  13   2  23       28.83       66.15     10.94 o 
   1   3  23      259.20      241.41     18.74 o 
   2   3  23      791.19      669.67     32.68 o 
   3   3  23      244.93      251.55     17.44 o 
   4   3  23     5879.98     6117.81    127.24 o 
   5   3  23      305.59      319.10     20.43 o 
   6   3  23       42.92       40.37      9.49 o 
   7   3  23      307.69      210.47     16.06 o 
   8   3  23       10.16       87.08     16.24 o 
   9   3  23      759.35      908.51     63.15 o 
  10   3  23       25.86       44.91     13.32 o 
  11   3  23       43.14       73.99     10.60 o 
  12   3  23      768.02      643.32     39.44 o 
  13   3  23        5.32       41.26      9.95 o 
   0   4  23      186.53      251.30     24.42 o 
   1   4  23        0.83       41.05     18.03 o 
   2   4  23     2095.90     1967.74     63.65 o 
   3   4  23     1118.73     1098.30     38.03 o 
   4   4  23     1777.67     1686.43     44.83 o 
   5   4  23       13.17       31.59      7.99 o 
   6   4  23      905.06      974.44     57.72 o 
   7   4  23      963.44      888.76     30.11 o 
   8   4  23      922.51     1139.02     77.43 o 
   9   4  23      232.91      246.58     16.12 o 
  10   4  23      319.65      316.31     19.18 o 
  11   4  23       52.47       88.47     17.57 o 
  12   4  23       84.07       93.16     14.25 o 
  13   4  23       34.24       49.38     11.00 o 
   1   5  23      172.05      208.99     19.70 o 
   2   5  23      291.28      284.66     26.61 o 
   3   5  23      108.90      109.74     13.90 o 
   4   5  23     3027.76     3088.03     61.37 o 
   5   5  23      312.06      270.34     30.32 o 
   6   5  23     1863.28     1837.35     50.34 o 
   7   5  23       72.05       71.22      8.60 o 
   8   5  23      557.68      529.36     25.28 o 
   9   5  23      513.30      550.61     28.50 o 
  10   5  23        5.46       51.41      9.68 o 
  11   5  23      818.07      831.32     47.13 o 
  12   5  23      271.76      258.35     22.96 o 
  13   5  23        4.31       72.61     12.67 o 
   0   6  23       61.77       75.60     22.20 o 
   1   6  23      492.20      547.24     24.17 o 
   2   6  23      991.14     1084.36     41.46 o 
   3   6  23     4263.54     4329.72     83.22 o 
   4   6  23      557.20      612.88     28.70 o 
   5   6  23      178.15      147.16     17.92 o 
   6   6  23      789.46      833.22     36.06 o 
   7   6  23      335.61      378.36     19.85 o 
   8   6  23       11.23       50.72     11.63 o 
   9   6  23      580.07      583.00     38.75 o 
  10   6  23       91.14       97.76     17.32 o 
  11   6  23        5.87       18.88     13.28 o 
  12   6  23       49.98      115.15     18.15 o 
   1   7  23     1009.68     1020.84     48.92 o 
   2   7  23        7.87       54.06     13.95 o 
   3   7  23       91.15       78.79     11.38 o 
   4   7  23       83.01       66.66     14.03 o 
   5   7  23      566.72      670.67     29.54 o 
   6   7  23      758.33      757.84     34.52 o 
   7   7  23      176.76      178.27     26.62 o 
   8   7  23     1110.95      957.94     49.80 o 
   9   7  23      485.65      518.69     38.87 o 
  10   7  23     1056.43      966.68     50.84 o 
  11   7  23       43.64       77.91     13.85 o 
  12   7  23      967.57      815.59     59.96 o 
   0   8  23     1841.27     1843.67     91.49 o 
   1   8  23     2160.51     2380.21     77.36 o 
   2   8  23      756.82      706.25     33.93 o 
   3   8  23        3.47       64.23     11.29 o 
   4   8  23      145.48      127.39     15.35 o 
   5   8  23     1024.40     1117.14     49.23 o 
   6   8  23        0.95       41.12     11.11 o 
   7   8  23     1041.57     1069.07     49.16 o 
   8   8  23       23.43       34.27     22.95 o 
   9   8  23      340.27      368.84     28.37 o 
  10   8  23      542.04      526.97     34.98 o 
  11   8  23       51.70       87.57     13.10 o 
  12   8  23      187.16      162.77     16.49 o 
   1   9  23      593.65      579.91     29.82 o 
   2   9  23      734.72      812.31     35.38 o 
   3   9  23        6.32       30.12     13.99 o 
   4   9  23      679.42      692.34     29.23 o 
   5   9  23     1629.96     1760.82     68.55 o 
   6   9  23      278.48      318.21     21.04 o 
   7   9  23      462.24      489.25     45.21 o 
   8   9  23     2475.42     2675.57     65.64 o 
   9   9  23        0.40       56.25     13.65 o 
  10   9  23     3590.81     3874.91    105.38 o 
  11   9  23       30.30       69.92     11.44 o 
  12   9  23     1997.57     1724.15     89.20 o 
   0  10  23     1469.61     1593.52     66.82 o 
   1  10  23      219.69      318.39     25.20 o 
   2  10  23     3189.06     3397.35     72.62 o 
   3  10  23       89.45      113.93     18.78 o 
   4  10  23      866.91      892.86     36.99 o 
   5  10  23      235.92      269.59     17.40 o 
   6  10  23     1004.63     1042.46     46.47 o 
   7  10  23     1009.55     1064.42     59.51 o 
   8  10  23       47.47       56.75     25.22 o 
   9  10  23      941.50      982.58     49.86 o 
  10  10  23      114.06      153.24     19.05 o 
  11  10  23      696.81      588.37     44.48 o 
   1  11  23        1.28       48.46     19.32 o 
   2  11  23       87.81      126.98     16.78 o 
   3  11  23      133.85      161.01     21.12 o 
   4  11  23     1577.88     1552.04     68.02 o 
   5  11  23       84.10      132.62     16.98 o 
   6  11  23     1789.76     1665.12     67.31 o 
   7  11  23      798.89      886.43     46.94 o 
   8  11  23      257.61      258.35     24.48 o 
   9  11  23      187.14      165.29     19.51 o 
  10  11  23      151.94      185.64     22.00 o 
  11  11  23      301.24      284.10     24.10 o 
   0  12  23     2477.99     2464.41    146.16 o 
   1  12  23     1705.73     1911.68     64.34 o 
   2  12  23      290.48      309.41     20.26 o 
   3  12  23     1478.27     1413.19     66.94 o 
   4  12  23        4.55       60.55     22.14 o 
   5  12  23     3685.41     4090.55    102.02 o 
   6  12  23     1888.59     1961.88     78.61 o 
   7  12  23      950.47      970.77     59.59 o 
   8  12  23       14.74       15.53     11.43 o 
   9  12  23     1066.30      943.10     62.14 o 
  10  12  23      797.88      724.75     47.91 o 
   1  13  23      180.36      219.48     26.35 o 
   2  13  23     1786.73     1825.66     79.71 o 
   3  13  23      531.51      653.66     37.04 o 
   4  13  23     2441.28     2608.57     91.18 o 
   5  13  23      185.82      179.17     26.75 o 
   6  13  23      318.57      391.10     26.87 o 
   7  13  23     1552.50     1531.43     76.72 o 
   8  13  23      128.95      164.64     32.05 o 
   9  13  23      475.14      525.37     44.69 o 
  10  13  23      788.30      654.36     51.64 o 
   0  14  23     1259.05     1358.32     97.95 o 
   1  14  23      122.86      127.87     25.18 o 
   2  14  23     1733.17     1703.46     65.39 o 
   3  14  23      114.58       98.50     15.11 o 
   4  14  23       36.03       49.29     13.01 o 
   5  14  23     5983.31     6070.74    145.75 o 
   6  14  23      168.66      192.25     23.67 o 
   7  14  23     1335.39     1275.07     67.85 o 
   8  14  23      724.29      630.11     60.11 o 
   9  14  23      129.63      143.16     17.69 o 
   1  15  23     1694.50     1736.19     72.12 o 
   2  15  23     2179.17     2096.73     73.46 o 
   3  15  23      290.86      326.99     21.97 o 
   4  15  23      473.94      497.26     29.59 o 
   5  15  23      479.06      464.41     26.87 o 
   6  15  23       43.21       43.69     12.77 o 
   7  15  23      186.77      232.97     22.06 o 
   8  15  23      592.27      534.35     41.51 o 
   9  15  23       13.93       45.53     12.35 o 
   0  16  23     1063.29     1105.89     90.02 o 
   1  16  23       21.79       53.33     18.89 o 
   2  16  23      164.16      136.52     17.46 o 
   3  16  23     2667.94     2938.62    108.29 o 
   4  16  23      115.20      106.07     16.31 o 
   5  16  23      607.17      532.58     36.79 o 
   6  16  23        3.06       59.13     13.47 o 
   7  16  23      488.18      423.19     31.56 o 
   8  16  23       71.53      116.70     18.71 o 
   1  17  23     3154.28     3368.03    124.09 o 
   2  17  23      788.17      802.92     44.22 o 
   3  17  23      233.80      216.26     24.30 o 
   4  17  23     1377.85     1426.96     69.69 o 
   5  17  23       82.54       87.34     26.53 o 
   6  17  23     1771.45     1766.55    109.92 o 
   7  17  23        0.07       64.08     12.98 o 
   0  18  23      573.75      611.25     55.96 o 
   1  18  23      114.64      122.39     18.03 o 
   2  18  23      329.54      371.83     25.62 o 
   3  18  23     1615.49     1590.04     78.66 o 
   4  18  23      114.70      139.34     25.89 o 
   5  18  23      112.56      110.24     15.49 o 
   6  18  23      695.19      590.12     49.22 o 
   1  19  23      936.79      782.49     43.55 o 
   2  19  23      243.74      211.71     35.31 o 
   3  19  23      200.59      189.53     20.22 o 
   4  19  23      172.12      174.24     16.97 o 
   0  20  23      930.34      947.55     75.53 o 
   1  20  23      200.00      208.16     17.72 o 
   0   0  24     8780.85     8962.00    204.66 o 
   1   0  24      493.75      439.90     29.18 o 
   2   0  24     4305.57     4277.00    161.87 o 
   3   0  24     8631.30     7983.21    160.85 o 
   4   0  24      703.83      662.95     36.24 o 
   5   0  24     1650.72     1782.30     62.60 o 
   6   0  24       10.48       13.49     13.29 o 
   7   0  24       24.07       47.92     13.93 o 
   8   0  24      340.69      410.71     37.27 o 
   9   0  24      177.93      152.86     23.45 o 
  10   0  24     2401.91     2390.26     97.58 o 
  11   0  24      247.48      241.17     43.41 o 
  12   0  24       28.16       45.14     19.57 o 
  13   0  24      152.02      120.53     16.73 o 
   1   1  24     6935.40     6489.66     86.76 o 
   2   1  24     2074.94     1830.17     44.38 o 
   3   1  24      564.36      519.79     19.74 o 
   4   1  24     3999.92     3793.49     43.53 o 
   5   1  24       10.39       34.70      7.20 o 
   6   1  24     2685.41     2406.97     47.40 o 
   7   1  24      114.10      131.16     13.33 o 
   8   1  24      535.31      515.93     27.82 o 
   9   1  24     1311.31     1355.71     54.74 o 
  10   1  24      404.49      373.27     19.52 o 
  11   1  24      114.69      114.35     13.69 o 
  12   1  24       46.15       65.81     12.01 o 
  13   1  24        6.69       24.91     10.01 o 
   0   2  24      250.08      226.84     23.94 o 
   1   2  24        0.12       51.84     11.81 o 
   2   2  24      854.43      866.85     29.21 o 
   3   2  24      281.47      264.98     18.93 o 
   4   2  24      100.54      115.05     11.18 o 
   5   2  24     2953.65     2833.71     42.01 o 
   6   2  24       37.68       54.64     10.93 o 
   7   2  24       64.52       80.48     11.70 o 
   8   2  24        0.38       34.65      9.77 o 
   9   2  24       14.34       43.25     10.18 o 
  10   2  24       28.93       83.90     13.22 o 
  11   2  24     1042.96      920.81     50.86 o 
  12   2  24      167.40      133.10     16.38 o 
  13   2  24      506.92      401.25     36.38 o 
   1   3  24      159.25      115.62     13.28 o 
   2   3  24     2659.39     2823.81     48.50 o 
   3   3  24     2336.97     2285.99     67.30 o 
   4   3  24      125.53      111.64     11.31 o 
   5   3  24      125.46      127.52     13.71 o 
   6   3  24     1384.35     1438.72     48.00 o 
   7   3  24      441.87      447.10     21.34 o 
   8   3  24     1427.69     1459.19     47.17 o 
   9   3  24        6.76       27.41     10.05 o 
  10   3  24     1009.16      974.71     56.40 o 
  11   3  24     1680.30     1576.34     82.52 o 
  12   3  24       31.66       33.01      7.59 o 
   0   4  24       19.13       43.69     19.63 o 
   1   4  24       75.86       90.75     11.78 o 
   2   4  24     1228.39     1163.38     38.07 o 
   3   4  24      542.03      545.68     24.31 o 
   4   4  24      402.03      409.53     25.62 o 
   5   4  24     2287.58     2201.65     39.38 o 
   6   4  24        6.98       31.78      9.04 o 
   7   4  24       98.16       88.43     13.49 o 
   8   4  24     2587.23     2519.71     65.25 o 
   9   4  24        1.91       47.75     10.20 o 
  10   4  24       27.51       65.24     11.75 o 
  11   4  24      136.96      189.29     15.94 o 
  12   4  24      127.68      126.83     19.87 o 
   1   5  24     2037.69     2169.82     70.17 o 
   2   5  24      396.04      449.92     28.22 o 
   3   5  24      329.68      281.59     19.53 o 
   4   5  24     2622.26     2709.51     41.82 o 
   5   5  24        2.68       34.94     10.01 o 
   6   5  24     2634.42     2586.69     97.61 o 
   7   5  24      593.74      621.21     31.26 o 
   8   5  24     1929.45     1922.17     42.57 o 
   9   5  24       23.79       49.06     12.46 o 
  10   5  24      742.00      652.11     38.17 o 
  11   5  24      120.28       76.95     13.98 o 
  12   5  24      392.46      331.29     35.83 o 
   0   6  24       16.75       42.18     13.39 o 
   1   6  24        2.12       18.33     10.00 o 
   2   6  24        9.92       38.66     13.50 o 
   3   6  24     3474.05     3511.72     77.98 o 
   4   6  24        2.59       43.19     13.41 o 
   5   6  24      237.98      196.18     21.80 o 
   6   6  24      837.96      862.84     41.73 o 
   7   6  24      196.82      191.82     18.89 o 
   8   6  24      514.72      509.95     45.52 o 
   9   6  24     3465.52     3866.80     82.14 o 
  10   6  24      689.53      692.00     38.15 o 
  11   6  24      516.11      512.18     32.35 o 
  12   6  24     2516.62     2509.54    110.30 o 
   1   7  24        0.16       44.47     12.32 o 
   2   7  24      838.90      931.44     36.49 o 
   3   7  24       16.69       40.22     11.19 o 
   4   7  24      654.95      665.45     33.91 o 
   5   7  24      144.57      221.57     22.72 o 
   6   7  24      942.61      899.47     39.95 o 
   7   7  24      148.80      180.71     17.25 o 
   8   7  24       16.60       44.67     11.00 o 
   9   7  24      186.50      190.74     24.96 o 
  10   7  24       30.14       56.96     11.95 o 
  11   7  24        0.06       38.94     11.88 o 
  12   7  24        5.53       44.43     15.97 o 
   0   8  24      891.11      793.16     69.67 o 
   1   8  24        0.84       30.16     10.52 o 
   2   8  24      179.77      218.59     26.02 o 
   3   8  24     2657.39     2854.02     82.42 o 
   4   8  24        5.12       41.45     12.12 o 
   5   8  24     1393.51     1426.22     57.68 o 
   6   8  24     1421.00     1382.48     57.79 o 
   7   8  24     1414.55     1341.13     64.80 o 
   8   8  24      948.32      848.83     52.61 o 
   9   8  24      407.88      368.71     23.94 o 
  10   8  24      508.10      551.24     43.61 o 
  11   8  24       61.89       98.80     13.44 o 
   1   9  24      181.93      148.71     17.69 o 
   2   9  24      452.34      480.16     24.62 o 
   3   9  24      509.87      528.34     29.10 o 
   4   9  24       27.10       46.60     17.57 o 
   5   9  24       88.05      115.70     34.16 o 
   6   9  24       62.45       91.39     16.08 o 
   7   9  24       17.58       40.37     12.61 o 
   8   9  24     1483.27     1513.37     71.08 o 
   9   9  24      184.26      185.96     20.68 o 
  10   9  24       32.11       43.38     16.54 o 
  11   9  24        4.20       33.03     10.74 o 
   0  10  24       99.46      161.77     25.05 o 
   1  10  24      106.04      120.04     17.37 o 
   2  10  24       28.00       42.38     11.82 o 
   3  10  24        8.93       57.54     16.90 o 
   4  10  24      148.58      167.56     18.81 o 
   5  10  24       95.77       65.51     12.46 o 
   6  10  24     1682.14     1682.22     61.58 o 
   7  10  24      810.80      657.57     40.21 o 
   8  10  24      949.07      928.76     58.52 o 
   9  10  24      373.03      405.02     26.19 o 
  10  10  24      192.64      214.76     25.41 o 
  11  10  24     1966.14     1693.41     97.47 o 
   1  11  24     2098.86     2213.23     97.98 o 
   2  11  24      410.19      450.90     32.69 o 
   3  11  24     1651.16     1733.07     64.82 o 
   4  11  24        8.99       33.51     10.67 o 
   5  11  24      243.21      230.01     18.33 o 
   6  11  24      262.19      288.91     23.68 o 
   7  11  24       10.09       30.49     12.74 o 
   8  11  24      126.09      109.88     18.43 o 
   9  11  24     1285.30     1237.40     75.05 o 
  10  11  24      211.13      216.84     24.24 o 
   0  12  24     3739.95     3952.85    201.77 o 
   1  12  24      987.99      989.69     43.59 o 
   2  12  24      552.34      627.91     34.15 o 
   3  12  24     1014.05     1174.89     71.89 o 
   4  12  24      110.87      111.80     27.21 o 
   5  12  24     2096.94     2238.45     75.71 o 
   6  12  24        9.20       50.96     14.04 o 
   7  12  24     1307.95     1328.17     82.92 o 
   8  12  24      640.49      568.14     38.68 o 
   9  12  24     1118.31      961.49     67.41 o 
  10  12  24       27.46       54.24     10.85 o 
   1  13  24       25.90       59.15     14.46 o 
   2  13  24     1351.97     1395.42     70.77 o 
   3  13  24        2.18       39.06     12.43 o 
   4  13  24       98.11      118.32     15.13 o 
   5  13  24     3036.17     3043.76     70.22 o 
   6  13  24       75.31       74.86     16.07 o 
   7  13  24     1269.40     1195.79     72.58 o 
   8  13  24        5.32       53.95     12.00 o 
   9  13  24      168.41      124.67     16.70 o 
   0  14  24      139.89      155.60     35.05 o 
   1  14  24      102.67      158.65     29.16 o 
   2  14  24     1122.75     1146.74     59.87 o 
   3  14  24      471.58      567.53     40.39 o 
   4  14  24     1446.33     1498.28     70.49 o 
   5  14  24      403.62      462.88     47.26 o 
   6  14  24        3.86       65.44     18.87 o 
   7  14  24      275.73      304.16     22.99 o 
   8  14  24      233.62      220.04     29.71 o 
   9  14  24     1754.10     1532.38     80.61 o 
   1  15  24       45.54       32.82     18.26 o 
   2  15  24      100.46      145.63     18.00 o 
   3  15  24     2407.81     2484.31     90.89 o 
   4  15  24      354.50      394.98     34.21 o 
   5  15  24      558.87      548.03     30.89 o 
   6  15  24      461.39      440.78     34.25 o 
   7  15  24       46.87       34.19      9.28 o 
   8  15  24       87.27      134.62     16.63 o 
   0  16  24     4383.78     4504.73    235.23 o 
   1  16  24      150.91      143.66     16.30 o 
   2  16  24     3614.49     3939.56    127.61 o 
   3  16  24      699.65      699.35     40.18 o 
   4  16  24      414.84      483.36     27.49 o 
   5  16  24     2688.35     2789.56    159.08 o 
   6  16  24        1.69       62.74     14.25 o 
   7  16  24      341.11      344.16     24.08 o 
   1  17  24      581.35      527.75     27.98 o 
   2  17  24        0.73       42.71     11.39 o 
   3  17  24      129.24      151.63     25.59 o 
   4  17  24      290.62      297.03     29.88 o 
   5  17  24      200.71      180.78     31.78 o 
   6  17  24       28.11       42.62     17.68 o 
   0  18  24      264.64      281.45     38.65 o 
   1  18  24      124.06       91.99     15.41 o 
   2  18  24      141.57      179.19     21.99 o 
   3  18  24      189.38      235.29     25.57 o 
   4  18  24      538.71      448.87     70.41 o 
   1  19  24      165.46      132.83     27.34 o 
   2  19  24       27.94       37.00     11.96 o 
   1   1  25     5295.19     4915.02     90.40 o 
   2   1  25      198.47      281.22     18.81 o 
   3   1  25        8.39       25.59      6.39 o 
   4   1  25     2473.05     2320.40     53.10 o 
   5   1  25     1072.78      986.34     34.46 o 
   6   1  25      156.13      213.82     16.14 o 
   7   1  25      761.66      767.32     35.34 o 
   8   1  25      505.52      432.75     23.16 o 
   9   1  25     1407.08     1306.00     54.70 o 
  10   1  25      101.70       91.59     11.79 o 
  11   1  25       58.25      124.19     19.13 o 
  12   1  25      314.35      285.88     29.01 o 
   0   2  25     1496.14     1214.38    100.52 o 
   1   2  25      375.46      381.93     19.11 o 
   2   2  25       66.70       38.34     10.06 o 
   3   2  25        1.44       41.25      8.42 o 
   4   2  25     3875.37     3782.38     73.96 o 
   5   2  25     3398.03     3376.70     31.34 o 
   6   2  25      972.02     1061.20     34.31 o 
   7   2  25      362.11      333.86     21.02 o 
   8   2  25      213.33      259.49     17.51 o 
   9   2  25      158.88      145.71     15.68 o 
  10   2  25      117.99      116.43     13.61 o 
  11   2  25        0.76       44.69     11.98 o 
  12   2  25      171.98      126.66     16.58 o 
   1   3  25        5.20       50.80     10.89 o 
   2   3  25      267.84      264.15     18.76 o 
   3   3  25      782.28      593.46     22.48 o 
   4   3  25       22.99       27.51      8.16 o 
   5   3  25      173.96      208.52     17.64 o 
   6   3  25      156.83      142.76     15.15 o 
   7   3  25      757.28      670.03     27.30 o 
   8   3  25      152.90      152.73     16.42 o 
   9   3  25      726.29      662.14     35.95 o 
  10   3  25        8.81       42.45     12.06 o 
  11   3  25      688.86      536.76     38.52 o 
  12   3  25       11.70       50.89      9.10 o 
   0   4  25      693.30      753.49     50.19 o 
   1   4  25        0.00       32.66      9.15 o 
   2   4  25      925.95      905.15     30.82 o 
   3   4  25        1.64       25.88      8.00 o 
   4   4  25        4.12       32.19      8.55 o 
   5   4  25       98.29       93.00     12.76 o 
   6   4  25     1574.12     1548.94     48.79 o 
   7   4  25      483.80      464.82     24.81 o 
   8   4  25       14.77       33.03     10.23 o
[truncated: 47,752 more chars]
